# Supplementary material for: 2,3-Diphenyl-2,3-di­hydro-4H-1,3-benzo­thia­zin-4-one
Source: Acta Crystallogr Sect E Struct Rep Online. 2014 Mar 22;70(Pt 4):o465. doi: 10.1107/S1600536814005881 (PMC3998534; doi:10.1107/S1600536814005881)
Supplement: Supplementary file 1 [file e-70-0o465-sup1.cif]

##############################################################################
#                                                                            #
# This CIF contains the data in a paper accepted for publication in          #
# Acta Crystallographica Section E. It conforms to the requirements of       #
# Notes for Authors for Acta Crystallographica Section E, and has been       #
# peer reviewed under the auspices of the IUCr Commission on Journals.       #
#                                                                            #
# Full details of the Crystallographic Information File format               #
# are given in the paper "The Crystallographic Information File (CIF):       #
# a New Standard Archive File for Crystallography" by S. R. Hall, F. H.      #
# Allen and I. D. Brown [Acta Cryst. (1991), A47, 655-685].                  #
#                                                                            #
# The current version of the core CIF dictionary is obtainable from          #
# ftp://ftp.iucr.org/pub/cif_core.dic.                                       #
#                                                                            #
# Software is freely available for graphical display of the structure(s)     #
# in this CIF. For information consult the CIF software page                 #
# http://www.iucr.org/resources/cif/software.                                #
#                                                                            #
# This file may be used for bona fide research purposes within the           #
# scientific community so long as proper attribution is given to the journal # 
# article from which it was obtained.                                        #
#                                                                            #
##############################################################################
data_I
_database_code_depnum_ccdc_archive 'CCDC 992181'
_audit_creation_method     SHELXL-97
_journal_date_recd_electronic     2014-01-17
_journal_date_accepted     2014-03-17
_journal_name_full     'Acta Crystallographica, Section E'
_journal_year     2014
_journal_volume     70
_journal_issue      4
_journal_page_first     o465
_journal_page_last     o465
_journal_paper_category     QO
_journal_paper_doi     10.1107/S1600536814005881
_journal_coeditor_code     FY2112
_publ_contact_author_name     'Lee Silverberg'
_publ_contact_author_address
;
Pennsylvania State University, Schuylkill Campus
200 University Drive
Schuylkill Haven, PA 17972
USA
;
_publ_contact_author_email     'ljs43@psu.edu'
_publ_contact_author_fax     '1(570)3856105'
_publ_contact_author_phone     '+1 570 385 6051'
_publ_section_title
;
2,3-Diphenyl-2,3-dihydro-4<i>H</i>-1,3-benzothiazin-4-one
;
loop_
    _publ_author_name
    _publ_author_address
    'Hemant P. Yennawar'
;
 Department of Chemistry
 Pennsylvania State University
 University Park, PA 16802
 USA
;
    'Ryan V. Bendinsky'
;
Pennsylvania State University, Schuylkill Campus
200 University Drive
Schuylkill Haven, PA 17972
USA
;
    'David J. Coyle'
;
Pennsylvania State University, Schuylkill Campus
200 University Drive
Schuylkill Haven, PA 17972
USA
;
    'Aaron S. Cali'
;
Pennsylvania State University, Schuylkill Campus
200 University Drive
Schuylkill Haven, PA 17972
USA
;
    'Lee J. Silverberg'
;
Pennsylvania State University, Schuylkill Campus
200 University Drive
Schuylkill Haven, PA 17972
USA
;
_chemical_name_systematic
;
2,3-Diphenyl-2,3-dihydro-4<i>H</i>-1,3-benzothiazin-4-one
;
_chemical_name_common     ?
_chemical_formula_moiety     'C20 H15 N O S'
_chemical_formula_sum     'C20 H15 N O S'
_chemical_formula_iupac     'C20 H15 N O S'
_chemical_formula_weight     317.39
_chemical_melting_point     ?
_symmetry_cell_setting     monoclinic
_symmetry_space_group_name_H-M     'C 2/c'
loop_
    _symmetry_equiv_pos_as_xyz
    'x, y, z'
    '-x, y, -z+1/2'
    'x+1/2, y+1/2, z'
    '-x+1/2, y+1/2, -z+1/2'
    '-x, -y, -z'
    'x, -y, z-1/2'
    '-x+1/2, -y+1/2, -z'
    'x+1/2, -y+1/2, z-1/2'
_cell_length_a     14.799(4)
_cell_length_b     9.606(3)
_cell_length_c     22.492(6)
_cell_angle_alpha     90.00
_cell_angle_beta     98.736(5)
_cell_angle_gamma     90.00
_cell_volume     3160.1(15)
_cell_formula_units_Z     8
_cell_measurement_reflns_used     4538
_cell_measurement_theta_min     2.536
_cell_measurement_theta_max     28.022
_cell_measurement_temperature     298(2)
_exptl_crystal_description     block
_exptl_crystal_colour     colourless
_exptl_crystal_size_max     0.18
_exptl_crystal_size_mid     0.16
_exptl_crystal_size_min     0.05
_exptl_crystal_density_diffrn     1.334
_exptl_crystal_density_meas     ?
_exptl_crystal_density_method     'not measured'
_exptl_crystal_F_000     1328
_exptl_absorpt_coefficient_mu     0.208
_exptl_absorpt_correction_type     multi-scan
_exptl_absorpt_process_details     '(SADABS; Bruker, 2001)'
_exptl_absorpt_correction_T_min     0.9634
_exptl_absorpt_correction_T_max     0.9897
_exptl_special_details     ?
_diffrn_ambient_temperature     298(2)
_diffrn_radiation_type     MoK\a
_diffrn_radiation_wavelength     0.71073
_diffrn_radiation_source     'fine-focus sealed tube'
_diffrn_radiation_monochromator     graphite
_diffrn_measurement_device_type     'Bruker SMART APEX CCD area-detector'
_diffrn_measurement_method     '\f and \w scans'
_diffrn_detector_area_resol_mean     8.34
_diffrn_reflns_number     14747
_diffrn_reflns_av_R_equivalents     0.0213
_diffrn_reflns_av_sigmaI/netI     0.0209
_diffrn_reflns_theta_min     1.83
_diffrn_reflns_theta_max     28.39
_diffrn_reflns_theta_full     28.39
_diffrn_measured_fraction_theta_max     0.996
_diffrn_measured_fraction_theta_full     0.996
_diffrn_reflns_limit_h_min     -18
_diffrn_reflns_limit_h_max     19
_diffrn_reflns_limit_k_min     -12
_diffrn_reflns_limit_k_max     12
_diffrn_reflns_limit_l_min     -30
_diffrn_reflns_limit_l_max     30
_refine_special_details
;
Refinement of <i>F</i>^2^ against ALL reflections. The weighted <i>R</i>-factor
<i>wR</i> and goodness of fit <i>S</i> are based on <i>F</i>^2^, conventional
<i>R</i>-factors <i>R</i> are based on <i>F</i>, with <i>F</i> set to zero for
negative <i>F</i>^2^. The threshold expression of <i>F</i>^2^ >
\s(<i>F</i>^2^) is used only for calculating <i>R</i>-factors(gt) <i>etc</i>.
and is not relevant to the choice of reflections for refinement.
<i>R</i>-factors based on <i>F</i>^2^ are statistically about twice as large
as those based on <i>F</i>, and <i>R</i>- factors based on ALL data will be
even larger.
;
_reflns_number_total     3956
_reflns_number_gt     3300
_reflns_threshold_expression     I>2sigma(I)
_refine_ls_structure_factor_coef     Fsqd
_refine_ls_matrix_type     full
_refine_ls_R_factor_all     0.0606
_refine_ls_R_factor_gt     0.0506
_refine_ls_wR_factor_gt     0.1205
_refine_ls_wR_factor_ref     0.1268
_refine_ls_goodness_of_fit_ref     1.056
_refine_ls_restrained_S_all     1.056
_refine_ls_number_reflns     3956
_refine_ls_number_parameters     208
_refine_ls_number_restraints     0
_refine_ls_hydrogen_treatment     noref
_refine_ls_weighting_scheme     calc
_refine_ls_weighting_details
         'calc w=1/[\s^2^(Fo^2^)+(0.0565P)^2^+1.8423P] where P=(Fo^2^+2Fc^2^)/3'
_atom_sites_solution_hydrogens     geom
_atom_sites_solution_primary     direct
_atom_sites_solution_secondary     difmap
_refine_ls_shift/su_max     0.000
_refine_ls_shift/su_mean     0.000
_refine_diff_density_max     0.280
_refine_diff_density_min     -0.251
_refine_ls_extinction_method     none
_refine_ls_extinction_coef     ?
loop_
    _atom_type_symbol
    _atom_type_description
    _atom_type_scat_dispersion_real
    _atom_type_scat_dispersion_imag
    _atom_type_scat_source
    'C' 'C' 0.0033 0.0016
                         'International Tables Vol C Tables 4.2.6.8 and 6.1.1.4'
    'H' 'H' 0.0000 0.0000
                         'International Tables Vol C Tables 4.2.6.8 and 6.1.1.4'
    'N' 'N' 0.0061 0.0033
                         'International Tables Vol C Tables 4.2.6.8 and 6.1.1.4'
    'O' 'O' 0.0106 0.0060
                         'International Tables Vol C Tables 4.2.6.8 and 6.1.1.4'
    'S' 'S' 0.1246 0.1234
                         'International Tables Vol C Tables 4.2.6.8 and 6.1.1.4'
_computing_data_collection     'SMART (Bruker, 2001)'
_computing_cell_refinement     'SAINT (Bruker, 2001)'
_computing_data_reduction     'SAINT (Bruker, 2001)'
_computing_structure_solution     'SHELXS97 (Sheldrick, 2008)'
_computing_structure_refinement     'SHELXL97 (Sheldrick, 2008)'
_computing_molecular_graphics     '<i>XSHELL</i> in SHELXTL (Sheldrick, 2008)'
_computing_publication_material     'ORTEP-3 for Windows (Farrugia, 2012)'
loop_
    _atom_site_type_symbol
    _atom_site_label
    _atom_site_fract_x
    _atom_site_fract_y
    _atom_site_fract_z
    _atom_site_U_iso_or_equiv
    _atom_site_adp_type
    _atom_site_calc_flag
    _atom_site_refinement_flags
    _atom_site_occupancy
    _atom_site_symmetry_multiplicity
    _atom_site_disorder_assembly
    _atom_site_disorder_group
    C C1 0.03935(11) 0.32561(17) 0.11547(7) 0.0434(4) Uani d . 1 1 . .
    C C2 0.01411(11) 0.46594(17) 0.13594(7) 0.0434(4) Uani d . 1 1 . .
    C C3 0.04910(12) 0.58978(17) 0.11600(7) 0.0460(4) Uani d . 1 1 . .
    C C4 0.18665(11) 0.42745(15) 0.09649(7) 0.0406(3) Uani d . 1 1 . .
    H H4 0.2301 0.4022 0.0695 0.049 Uiso calc R 1 1 . .
    C C5 0.24251(10) 0.45006(15) 0.15831(7) 0.0377(3) Uani d . 1 1 . .
    C C6 0.23025(12) 0.37177(17) 0.20814(8) 0.0469(4) Uani d . 1 1 . .
    H H6 0.1848 0.3041 0.2048 0.056 Uiso calc R 1 1 . .
    C C7 0.28512(13) 0.3933(2) 0.26298(8) 0.0557(4) Uani d . 1 1 . .
    H H7 0.2759 0.3408 0.2963 0.067 Uiso calc R 1 1 . .
    C C8 0.35351(13) 0.4925(2) 0.26842(9) 0.0559(4) Uani d . 1 1 . .
    H H8 0.3903 0.5069 0.3052 0.067 Uiso calc R 1 1 . .
    C C9 0.36669(12) 0.56958(17) 0.21908(9) 0.0519(4) Uani d . 1 1 . .
    H H9 0.4131 0.6357 0.2225 0.062 Uiso calc R 1 1 . .
    C C10 0.31166(11) 0.54979(16) 0.16442(8) 0.0442(4) Uani d . 1 1 . .
    H H10 0.3208 0.6034 0.1314 0.053 Uiso calc R 1 1 . .
    C C11 0.14103(11) 0.18738(16) 0.06409(7) 0.0393(3) Uani d . 1 1 . .
    C C12 0.21265(16) 0.1052(2) 0.08852(9) 0.0657(6) Uani d . 1 1 . .
    H H12 0.2492 0.1317 0.1241 0.079 Uiso calc R 1 1 . .
    C C13 0.23063(18) -0.0177(2) 0.06018(10) 0.0759(7) Uani d . 1 1 . .
    H H13 0.2795 -0.0733 0.0767 0.091 Uiso calc R 1 1 . .
    C C14 0.17703(15) -0.05742(19) 0.00829(9) 0.0592(5) Uani d . 1 1 . .
    H H14 0.1882 -0.1412 -0.0100 0.071 Uiso calc R 1 1 . .
    C C15 0.10730(15) 0.0256(2) -0.01663(9) 0.0670(6) Uani d . 1 1 . .
    H H15 0.0715 -0.0005 -0.0525 0.080 Uiso calc R 1 1 . .
    C C16 0.08922(14) 0.1488(2) 0.01100(8) 0.0603(5) Uani d . 1 1 . .
    H H16 0.0417 0.2057 -0.0065 0.072 Uiso calc R 1 1 . .
    C C17 -0.05168(12) 0.4728(2) 0.17424(8) 0.0514(4) Uani d . 1 1 . .
    H H17 -0.0753 0.3909 0.1877 0.062 Uiso calc R 1 1 . .
    C C18 -0.08209(14) 0.5990(2) 0.19226(9) 0.0619(5) Uani d . 1 1 . .
    H H18 -0.1253 0.6023 0.2182 0.074 Uiso calc R 1 1 . .
    C C19 -0.04820(14) 0.7204(2) 0.17166(10) 0.0660(6) Uani d . 1 1 . .
    H H19 -0.0696 0.8056 0.1834 0.079 Uiso calc R 1 1 . .
    C C20 0.01695(14) 0.7175(2) 0.13392(9) 0.0583(5) Uani d . 1 1 . .
    H H20 0.0394 0.8002 0.1204 0.070 Uiso calc R 1 1 . .
    N N1 0.12016(9) 0.31448(13) 0.09313(6) 0.0408(3) Uani d . 1 1 . .
    O O1 -0.01007(9) 0.22507(14) 0.11818(6) 0.0617(4) Uani d . 1 1 . .
    S S1 0.13067(3) 0.58704(5) 0.06672(2) 0.05412(16) Uani d . 1 1 . .
loop_
    _atom_site_aniso_label
    _atom_site_aniso_U_11
    _atom_site_aniso_U_22
    _atom_site_aniso_U_33
    _atom_site_aniso_U_12
    _atom_site_aniso_U_13
    _atom_site_aniso_U_23
    C1 0.0430(9) 0.0427(8) 0.0451(8) -0.0043(7) 0.0089(7) -0.0052(7)
    C2 0.0396(8) 0.0446(9) 0.0443(8) 0.0026(7) 0.0007(6) -0.0060(7)
    C3 0.0447(9) 0.0441(9) 0.0454(8) 0.0056(7) -0.0049(7) -0.0001(7)
    C4 0.0427(8) 0.0361(7) 0.0449(8) -0.0027(6) 0.0124(6) 0.0006(6)
    C5 0.0369(8) 0.0311(7) 0.0464(8) 0.0018(6) 0.0104(6) -0.0028(6)
    C6 0.0459(9) 0.0435(8) 0.0521(9) -0.0045(7) 0.0107(7) 0.0021(7)
    C7 0.0616(11) 0.0576(11) 0.0474(9) 0.0031(9) 0.0071(8) 0.0055(8)
    C8 0.0561(11) 0.0523(10) 0.0555(10) 0.0068(9) -0.0038(8) -0.0108(8)
    C9 0.0457(9) 0.0382(8) 0.0700(11) -0.0023(7) 0.0033(8) -0.0101(8)
    C10 0.0457(9) 0.0332(7) 0.0552(9) -0.0018(6) 0.0119(7) -0.0009(7)
    C11 0.0436(8) 0.0360(7) 0.0396(7) -0.0032(6) 0.0111(6) -0.0018(6)
    C12 0.0748(14) 0.0642(12) 0.0528(10) 0.0207(10) -0.0070(9) -0.0110(9)
    C13 0.1004(18) 0.0631(13) 0.0624(12) 0.0353(12) 0.0069(12) 0.0007(10)
    C14 0.0841(14) 0.0400(9) 0.0607(11) -0.0032(9) 0.0341(10) -0.0072(8)
    C15 0.0679(13) 0.0740(14) 0.0582(11) -0.0013(11) 0.0070(9) -0.0278(10)
    C16 0.0606(11) 0.0658(12) 0.0513(10) 0.0133(10) -0.0021(8) -0.0166(9)
    C17 0.0438(9) 0.0568(10) 0.0531(9) 0.0044(8) 0.0058(7) -0.0069(8)
    C18 0.0518(11) 0.0707(13) 0.0622(11) 0.0164(9) 0.0056(9) -0.0137(10)
    C19 0.0635(12) 0.0582(11) 0.0713(12) 0.0262(10) -0.0057(10) -0.0156(10)
    C20 0.0636(12) 0.0425(9) 0.0630(11) 0.0104(8) -0.0094(9) -0.0011(8)
    N1 0.0424(7) 0.0363(6) 0.0447(7) -0.0045(5) 0.0101(5) -0.0051(5)
    O1 0.0595(8) 0.0514(7) 0.0800(9) -0.0190(6) 0.0296(7) -0.0166(6)
    S1 0.0616(3) 0.0450(2) 0.0554(3) -0.0003(2) 0.0080(2) 0.01415(18)
_geom_special_details
;
All e.s.d.'s (except the e.s.d. in the dihedral angle between two l.s. planes)
are estimated using the full covariance matrix. The cell e.s.d.'s are taken
into account individually in the estimation of e.s.d.'s in distances, angles
and torsion angles; correlations between e.s.d.'s in cell parameters are only
used when they are defined by crystal symmetry. An approximate (isotropic)
treatment of cell e.s.d.'s is used for estimating e.s.d.'s involving l.s.
planes.
;
loop_
    _geom_bond_atom_site_label_1
    _geom_bond_atom_site_label_2
    _geom_bond_site_symmetry_2
    _geom_bond_distance
    _geom_bond_publ_flag
    C1 O1 . 1.218(2) ?
    C1 N1 . 1.370(2) ?
    C1 C2 . 1.490(2) ?
    C2 C17 . 1.396(2) ?
    C2 C3 . 1.398(2) ?
    C3 C20 . 1.397(2) ?
    C3 S1 . 1.7587(19) ?
    C4 N1 . 1.4590(19) ?
    C4 C5 . 1.521(2) ?
    C4 S1 . 1.8211(16) ?
    C4 H4 . 0.9800 ?
    C5 C6 . 1.384(2) ?
    C5 C10 . 1.393(2) ?
    C6 C7 . 1.385(2) ?
    C6 H6 . 0.9300 ?
    C7 C8 . 1.382(3) ?
    C7 H7 . 0.9300 ?
    C8 C9 . 1.373(3) ?
    C8 H8 . 0.9300 ?
    C9 C10 . 1.381(2) ?
    C9 H9 . 0.9300 ?
    C10 H10 . 0.9300 ?
    C11 C12 . 1.368(2) ?
    C11 C16 . 1.368(2) ?
    C11 N1 . 1.4401(19) ?
    C12 C13 . 1.386(3) ?
    C12 H12 . 0.9300 ?
    C13 C14 . 1.362(3) ?
    C13 H13 . 0.9300 ?
    C14 C15 . 1.356(3) ?
    C14 H14 . 0.9300 ?
    C15 C16 . 1.382(3) ?
    C15 H15 . 0.9300 ?
    C16 H16 . 0.9300 ?
    C17 C18 . 1.376(3) ?
    C17 H17 . 0.9300 ?
    C18 C19 . 1.377(3) ?
    C18 H18 . 0.9300 ?
    C19 C20 . 1.378(3) ?
    C19 H19 . 0.9300 ?
    C20 H20 . 0.9300 ?
loop_
    _geom_angle_atom_site_label_1
    _geom_angle_atom_site_label_2
    _geom_angle_atom_site_label_3
    _geom_angle_site_symmetry_1
    _geom_angle_site_symmetry_3
    _geom_angle
    _geom_angle_publ_flag
    O1 C1 N1 . . 121.37(15) ?
    O1 C1 C2 . . 121.40(15) ?
    N1 C1 C2 . . 117.23(14) ?
    C17 C2 C3 . . 119.01(16) ?
    C17 C2 C1 . . 117.65(15) ?
    C3 C2 C1 . . 123.24(15) ?
    C20 C3 C2 . . 119.70(17) ?
    C20 C3 S1 . . 119.44(14) ?
    C2 C3 S1 . . 120.83(13) ?
    N1 C4 C5 . . 114.97(12) ?
    N1 C4 S1 . . 109.96(11) ?
    C5 C4 S1 . . 111.69(10) ?
    N1 C4 H4 . . 106.6 ?
    C5 C4 H4 . . 106.6 ?
    S1 C4 H4 . . 106.6 ?
    C6 C5 C10 . . 118.58(15) ?
    C6 C5 C4 . . 122.85(14) ?
    C10 C5 C4 . . 118.51(14) ?
    C5 C6 C7 . . 120.57(16) ?
    C5 C6 H6 . . 119.7 ?
    C7 C6 H6 . . 119.7 ?
    C8 C7 C6 . . 120.27(17) ?
    C8 C7 H7 . . 119.9 ?
    C6 C7 H7 . . 119.9 ?
    C9 C8 C7 . . 119.51(17) ?
    C9 C8 H8 . . 120.2 ?
    C7 C8 H8 . . 120.2 ?
    C8 C9 C10 . . 120.57(17) ?
    C8 C9 H9 . . 119.7 ?
    C10 C9 H9 . . 119.7 ?
    C9 C10 C5 . . 120.50(16) ?
    C9 C10 H10 . . 119.8 ?
    C5 C10 H10 . . 119.8 ?
    C12 C11 C16 . . 119.43(16) ?
    C12 C11 N1 . . 120.90(15) ?
    C16 C11 N1 . . 119.66(15) ?
    C11 C12 C13 . . 119.86(18) ?
    C11 C12 H12 . . 120.1 ?
    C13 C12 H12 . . 120.1 ?
    C14 C13 C12 . . 120.3(2) ?
    C14 C13 H13 . . 119.8 ?
    C12 C13 H13 . . 119.8 ?
    C15 C14 C13 . . 119.79(18) ?
    C15 C14 H14 . . 120.1 ?
    C13 C14 H14 . . 120.1 ?
    C14 C15 C16 . . 120.32(18) ?
    C14 C15 H15 . . 119.8 ?
    C16 C15 H15 . . 119.8 ?
    C11 C16 C15 . . 120.21(18) ?
    C11 C16 H16 . . 119.9 ?
    C15 C16 H16 . . 119.9 ?
    C18 C17 C2 . . 120.88(19) ?
    C18 C17 H17 . . 119.6 ?
    C2 C17 H17 . . 119.6 ?
    C17 C18 C19 . . 119.67(19) ?
    C17 C18 H18 . . 120.2 ?
    C19 C18 H18 . . 120.2 ?
    C18 C19 C20 . . 120.95(18) ?
    C18 C19 H19 . . 119.5 ?
    C20 C19 H19 . . 119.5 ?
    C19 C20 C3 . . 119.77(19) ?
    C19 C20 H20 . . 120.1 ?
    C3 C20 H20 . . 120.1 ?
    C1 N1 C11 . . 119.46(13) ?
    C1 N1 C4 . . 122.85(13) ?
    C11 N1 C4 . . 117.68(12) ?
    C3 S1 C4 . . 95.64(7) ?
loop_
    _geom_torsion_atom_site_label_1
    _geom_torsion_atom_site_label_2
    _geom_torsion_atom_site_label_3
    _geom_torsion_atom_site_label_4
    _geom_torsion_site_symmetry_1
    _geom_torsion_site_symmetry_2
    _geom_torsion_site_symmetry_3
    _geom_torsion_site_symmetry_4
    _geom_torsion
    _geom_torsion_publ_flag
    O1 C1 C2 C17 . . . . 18.8(2) ?
    N1 C1 C2 C17 . . . . -161.54(14) ?
    O1 C1 C2 C3 . . . . -157.41(17) ?
    N1 C1 C2 C3 . . . . 22.2(2) ?
    C17 C2 C3 C20 . . . . -0.9(2) ?
    C1 C2 C3 C20 . . . . 175.31(15) ?
    C17 C2 C3 S1 . . . . -178.93(12) ?
    C1 C2 C3 S1 . . . . -2.7(2) ?
    N1 C4 C5 C6 . . . . -1.3(2) ?
    S1 C4 C5 C6 . . . . 124.86(14) ?
    N1 C4 C5 C10 . . . . 175.80(13) ?
    S1 C4 C5 C10 . . . . -58.01(16) ?
    C10 C5 C6 C7 . . . . 0.6(2) ?
    C4 C5 C6 C7 . . . . 177.72(15) ?
    C5 C6 C7 C8 . . . . -0.7(3) ?
    C6 C7 C8 C9 . . . . 0.0(3) ?
    C7 C8 C9 C10 . . . . 0.7(3) ?
    C8 C9 C10 C5 . . . . -0.7(3) ?
    C6 C5 C10 C9 . . . . 0.1(2) ?
    C4 C5 C10 C9 . . . . -177.16(14) ?
    C16 C11 C12 C13 . . . . -1.6(3) ?
    N1 C11 C12 C13 . . . . 179.11(19) ?
    C11 C12 C13 C14 . . . . -0.4(4) ?
    C12 C13 C14 C15 . . . . 1.8(4) ?
    C13 C14 C15 C16 . . . . -1.3(3) ?
    C12 C11 C16 C15 . . . . 2.1(3) ?
    N1 C11 C16 C15 . . . . -178.59(18) ?
    C14 C15 C16 C11 . . . . -0.6(3) ?
    C3 C2 C17 C18 . . . . 0.1(3) ?
    C1 C2 C17 C18 . . . . -176.35(16) ?
    C2 C17 C18 C19 . . . . 0.9(3) ?
    C17 C18 C19 C20 . . . . -1.0(3) ?
    C18 C19 C20 C3 . . . . 0.2(3) ?
    C2 C3 C20 C19 . . . . 0.8(3) ?
    S1 C3 C20 C19 . . . . 178.82(14) ?
    O1 C1 N1 C11 . . . . 9.4(2) ?
    C2 C1 N1 C11 . . . . -170.25(13) ?
    O1 C1 N1 C4 . . . . -171.62(16) ?
    C2 C1 N1 C4 . . . . 8.8(2) ?
    C12 C11 N1 C1 . . . . -114.62(19) ?
    C16 C11 N1 C1 . . . . 66.1(2) ?
    C12 C11 N1 C4 . . . . 66.3(2) ?
    C16 C11 N1 C4 . . . . -113.00(18) ?
    C5 C4 N1 C1 . . . . 75.41(18) ?
    S1 C4 N1 C1 . . . . -51.67(17) ?
    C5 C4 N1 C11 . . . . -105.55(15) ?
    S1 C4 N1 C11 . . . . 127.37(12) ?
    C20 C3 S1 C4 . . . . 148.70(14) ?
    C2 C3 S1 C4 . . . . -33.26(15) ?
    N1 C4 S1 C3 . . . . 56.83(12) ?
    C5 C4 S1 C3 . . . . -72.06(12) ?
loop_
    _geom_hbond_atom_site_label_D
    _geom_hbond_atom_site_label_H
    _geom_hbond_atom_site_label_A
    _geom_hbond_site_symmetry_A
    _geom_hbond_distance_DH
    _geom_hbond_distance_HA
    _geom_hbond_distance_DA
    _geom_hbond_angle_DHA
    C10 H10 O1 3 0.93 2.82 3.422(2) 123.6
    C15 H15 O1 5 0.93 2.69 3.477(2) 142.4
_iucr_refine_instructions_details
;
TITL ljs7s in C2/c
CELL 0.71073  14.7987   9.6055  22.4917  90.000  98.736  90.000
ZERR    8.00   0.0040   0.0026   0.0062   0.000   0.005   0.000
LATT 7
SYMM -X, Y, 0.5-Z
SFAC C  H  N  O  S
UNIT 160 120 8 8 8
L.S. 10
ACTA
BOND $H
FMAP 2
PLAN 2
SIZE 0.18 0.16 0.05
CONF
HTAB
EQIV $1 -x, -y, -z
HTAB C15 O1_$1
EQIV $2 1/2+x, 1/2+y, z
HTAB C10 O1_$2
WGHT  0.056500  1.842300
FVAR  0.239810
MPLA C5 > C10
MPLA C11 > C16
MPLA C2 C3 C20 C19 C18 C17
TEMP 25
MOLE 1
C1     1   0.039346  0.325609  0.115472 11.000000  0.042990  0.042710 =
           0.045070 -0.005180  0.008860 -0.004260
C2     1   0.014109  0.465941  0.135938 11.000000  0.039600  0.044550 =
           0.044280 -0.006020  0.000680  0.002600
C3     1   0.049098  0.589780  0.116003 11.000000  0.044720  0.044140 =
           0.045400 -0.000070 -0.004890  0.005640
C4     1   0.186653  0.427447  0.096494 11.000000  0.042660  0.036080 =
           0.044890  0.000580  0.012410 -0.002740
AFIX 13
H4     2   0.230129  0.402217  0.069486 11.000000 -1.200000
AFIX 0
C5     1   0.242511  0.450058  0.158312 11.000000  0.036900  0.031060 =
           0.046440 -0.002780  0.010360  0.001760
C6     1   0.230246  0.371774  0.208142 11.000000  0.045940  0.043550 =
           0.052140  0.002090  0.010700 -0.004550
AFIX 43
H6     2   0.184780  0.304149  0.204777 11.000000 -1.200000
AFIX 0
C7     1   0.285122  0.393306  0.262985 11.000000  0.061590  0.057620 =
           0.047390  0.005490  0.007070  0.003080
AFIX 43
H7     2   0.275889  0.340789  0.296276 11.000000 -1.200000
AFIX 0
C8     1   0.353512  0.492487  0.268421 11.000000  0.056140  0.052350 =
           0.055530 -0.010780 -0.003820  0.006830
AFIX 43
H8     2   0.390339  0.506898  0.305241 11.000000 -1.200000
AFIX 0
C9     1   0.366693  0.569579  0.219077 11.000000  0.045730  0.038160 =
           0.069980 -0.010120  0.003340 -0.002300
AFIX 43
H9     2   0.413090  0.635717  0.222486 11.000000 -1.200000
AFIX 0
C10    1   0.311662  0.549789  0.164418 11.000000  0.045680  0.033170 =
           0.055170 -0.000940  0.011850 -0.001770
AFIX 43
H10    2   0.320826  0.603433  0.131433 11.000000 -1.200000
AFIX 0
C11    1   0.141032  0.187382  0.064091 11.000000  0.043600  0.036020 =
           0.039630 -0.001810  0.011060 -0.003170
C12    1   0.212646  0.105171  0.088521 11.000000  0.074760  0.064220 =
           0.052850 -0.010950 -0.006990  0.020700
AFIX 43
H12    2   0.249180  0.131661  0.124066 11.000000 -1.200000
AFIX 0
C13    1   0.230633 -0.017678  0.060184 11.000000  0.100390  0.063070 =
           0.062430  0.000650  0.006910  0.035270
AFIX 43
H13    2   0.279538 -0.073260  0.076678 11.000000 -1.200000
AFIX 0
C14    1   0.177030 -0.057415  0.008288 11.000000  0.084120  0.039960 =
           0.060700 -0.007190  0.034100 -0.003240
AFIX 43
H14    2   0.188223 -0.141206 -0.009990 11.000000 -1.200000
AFIX 0
C15    1   0.107302  0.025595 -0.016633 11.000000  0.067950  0.074030 =
           0.058250 -0.027780  0.007030 -0.001280
AFIX 43
H15    2   0.071478 -0.000538 -0.052499 11.000000 -1.200000
AFIX 0
C16    1   0.089220  0.148828  0.011005 11.000000  0.060580  0.065810 =
           0.051340 -0.016640 -0.002070  0.013330
AFIX 43
H16    2   0.041688  0.205739 -0.006529 11.000000 -1.200000
AFIX 0
C17    1  -0.051677  0.472761  0.174238 11.000000  0.043820  0.056840 =
           0.053150 -0.006940  0.005750  0.004420
AFIX 43
H17    2  -0.075253  0.390878  0.187748 11.000000 -1.200000
AFIX 0
C18    1  -0.082093  0.598979  0.192263 11.000000  0.051780  0.070690 =
           0.062220 -0.013730  0.005550  0.016420
AFIX 43
H18    2  -0.125324  0.602309  0.218229 11.000000 -1.200000
AFIX 0
C19    1  -0.048201  0.720407  0.171662 11.000000  0.063550  0.058160 =
           0.071270 -0.015550 -0.005660  0.026180
AFIX 43
H19    2  -0.069586  0.805611  0.183390 11.000000 -1.200000
AFIX 0
C20    1   0.016947  0.717451  0.133920 11.000000  0.063580  0.042540 =
           0.062990 -0.001150 -0.009400  0.010350
AFIX 43
H20    2   0.039423  0.800182  0.120427 11.000000 -1.200000
AFIX 0
N1     3   0.120161  0.314485  0.093131 11.000000  0.042370  0.036300 =
           0.044670 -0.005140  0.010110 -0.004520
O1     4  -0.010069  0.225072  0.118184 11.000000  0.059500  0.051440 =
           0.079950 -0.016620  0.029640 -0.019000
S1     5   0.130667  0.587039  0.066718 11.000000  0.061610  0.045050 =
           0.055420  0.014150  0.007980 -0.000260
HKLF 4
END
;
