# Supplementary material for: 2,3-Diphenyl-2,3-di­hydro-4H-1,3-benzo­thia­zin-4-one
Source: Acta Crystallogr Sect E Struct Rep Online. 2014 Mar 22;70(Pt 4):o465. doi: 10.1107/S1600536814005881 (PMC3998534; doi:10.1107/S1600536814005881)
Supplement: Supplementary file 2 [file e-70-0o465-Isup2.hkl]

# 
# h,k,l, Fc-squared, Fo-squared, sigma(Fo-squared) and status flag 
# 
data_I
_shelx_title ' ljs7s in C2/c' 
_shelx_refln_list_code          4 
_shelx_F_calc_maximum      470.91 
_exptl_crystal_F_000      1328.00 
_reflns_d_resolution_high  0.7474 
 
loop_ 
 _symmetry_equiv_pos_as_xyz 
 'x, y, z' 
 '-x, y, -z+1/2' 
 'x+1/2, y+1/2, z' 
 '-x+1/2, y+1/2, -z+1/2' 
 '-x, -y, -z' 
 'x, -y, z-1/2' 
 '-x+1/2, -y+1/2, -z' 
 'x+1/2, -y+1/2, z-1/2' 
 
_cell_length_a    14.7987 
_cell_length_b     9.6055 
_cell_length_c    22.4917 
_cell_angle_alpha  90.000 
_cell_angle_beta   98.736 
_cell_angle_gamma  90.000 
 
_shelx_F_squared_multiplier     1.000 
 
loop_ 
 _refln_index_h 
 _refln_index_k 
 _refln_index_l 
 _refln_F_squared_calc 
 _refln_F_squared_meas 
 _refln_F_squared_sigma 
 _refln_observed_status 
   4   0   0       56.82       32.68      2.83 o 
   6   0   0      218.05      231.03      6.74 o 
   8   0   0     5848.33     5993.10     66.95 o 
  10   0   0      330.26      384.08      9.76 o 
  12   0   0     1967.45     1853.00     61.04 o 
  14   0   0       49.19       36.52     13.39 o 
  16   0   0      470.59      499.94     33.91 o 
  18   0   0       86.44       92.51     18.43 o 
   1   1   0     8732.45     9344.66     98.12 o 
   3   1   0    28841.09    30248.87    214.44 o 
   5   1   0     1216.79     1278.58     12.17 o 
   7   1   0      262.07      243.36      7.05 o 
   9   1   0       90.62      121.85      3.88 o 
  11   1   0     1289.68     1256.49     19.49 o 
  13   1   0      102.03      119.56     19.39 o 
  15   1   0        6.55        4.73      7.61 o 
  17   1   0      244.90      222.50     21.14 o 
  19   1   0       39.21       21.56      9.52 o 
   0   2   0    40130.84    39551.04    495.33 o 
   2   2   0    36486.21    37486.32    497.11 o 
   4   2   0     4345.41     4416.05     34.71 o 
   6   2   0      601.83      569.61      7.67 o 
   8   2   0       64.94       92.97      3.48 o 
  10   2   0      144.77      154.35      5.60 o 
  12   2   0        6.82        0.19      3.81 o 
  14   2   0        8.52       18.38     12.61 o 
  16   2   0      160.10      179.91     17.88 o 
  18   2   0       25.51       26.00     18.78 o 
   1   3   0     1764.50     1687.54     19.87 o 
   3   3   0     5161.19     5645.53     43.62 o 
   5   3   0      960.56     1103.43     12.41 o 
   7   3   0       22.64       27.14      2.40 o 
   9   3   0        0.01        1.61      2.10 o 
  11   3   0      356.74      361.86     10.65 o 
  13   3   0      359.31      357.02     14.62 o 
  15   3   0       36.03       33.35      9.61 o 
  17   3   0       31.58       31.48     14.17 o 
  19   3   0        9.38       14.45      8.69 o 
   0   4   0      302.40      257.19      9.64 o 
   2   4   0     8320.39     9056.49     67.67 o 
   4   4   0     3067.22     3168.23     27.61 o 
   6   4   0     3203.37     3649.11     31.96 o 
   8   4   0      173.78      196.13      5.43 o 
  10   4   0       14.94       13.76      3.99 o 
  12   4   0      308.86      299.38     11.75 o 
  14   4   0      160.87      168.45     11.53 o 
  16   4   0        8.20       21.29      9.44 o 
  18   4   0        3.42       15.33      8.91 o 
   1   5   0     1936.70     1787.13     23.64 o 
   3   5   0     3314.58     3519.53     29.99 o 
   5   5   0     1966.14     2016.34     20.49 o 
   7   5   0     1505.79     1396.95     16.56 o 
   9   5   0       88.38      108.83      8.71 o 
  11   5   0       97.60      114.70      7.49 o 
  13   5   0      235.45      217.99     13.48 o 
  15   5   0       71.84      105.30     10.46 o 
  17   5   0        0.04       -0.53      8.23 o 
   0   6   0     4263.39     4060.83     90.60 o 
   2   6   0      258.84      317.03      9.21 o 
   4   6   0       74.45       51.58      4.60 o 
   6   6   0      761.22      680.65     16.07 o 
   8   6   0        0.31        2.92      3.43 o 
  10   6   0       50.46       52.82      6.79 o 
  12   6   0      236.23      236.94     11.96 o 
  14   6   0       31.11       35.24      8.48 o 
  16   6   0      141.61      124.51     25.04 o 
   1   7   0     1306.60     1258.61     21.32 o 
   3   7   0      418.06      387.66     11.16 o 
   5   7   0     1049.52      960.52     18.13 o 
   7   7   0        5.59        2.22      3.55 o 
   9   7   0        5.66       17.05      6.50 o 
  11   7   0      162.26      167.49     12.94 o 
  13   7   0       20.38       20.61      7.19 o 
  15   7   0        0.29       -2.61      9.39 o 
   0   8   0     1909.53     1767.26     50.60 o 
   2   8   0       25.38       18.93      4.62 o 
   4   8   0     1252.10     1182.47     26.03 o 
   6   8   0      629.82      553.53     14.29 o 
   8   8   0       30.10       20.25      6.63 o 
  10   8   0        1.74        8.72      6.02 o 
  12   8   0       91.68       88.09     11.61 o 
  14   8   0       54.30       74.71     11.14 o 
   1   9   0       42.95       44.35      5.79 o 
   3   9   0      134.74      120.28      8.08 o 
   5   9   0      113.34      120.16      7.98 o 
   7   9   0        0.04        1.00      5.60 o 
   9   9   0      177.08      182.72     14.92 o 
  11   9   0        2.44        5.45      6.76 o 
  13   9   0       18.96       33.92      8.81 o 
   0  10   0      321.17      337.97     21.65 o 
   2  10   0       84.75       97.93      8.40 o 
   4  10   0      472.05      503.57     20.00 o 
   6  10   0        0.13        1.30      5.11 o 
   8  10   0      165.47      212.24     26.17 o 
  10  10   0       44.96       55.03     10.20 o 
  12  10   0      186.50      226.05     30.17 o 
   1  11   0      311.66      318.23     13.05 o 
   3  11   0      151.82      156.54     13.04 o 
   5  11   0      109.73      130.51     18.69 o 
   7  11   0       22.73       18.85     14.35 o 
   9  11   0        0.29        5.15      6.85 o 
   0  12   0       25.05       32.09      9.00 o 
   2  12   0       12.86        9.34      5.19 o 
   4  12   0      557.97      589.03     25.62 o 
   6  12   0        7.41        5.00      8.17 o 
 -19   1   1        1.46        0.19      9.91 o 
 -17   1   1      146.25      168.61     18.63 o 
 -15   1   1        0.44       -6.39      6.39 o 
 -13   1   1        0.72        5.95      5.92 o 
 -11   1   1      104.05       85.62      5.51 o 
  -9   1   1     1552.48     1552.28     16.08 o 
  -7   1   1     3335.62     3839.30     31.59 o 
  -5   1   1      113.79      165.67      3.29 o 
  -3   1   1     5478.52     5841.27     47.71 o 
  -1   1   1     3235.17     3216.08     30.03 o 
   1   1   1     5104.15     5399.92     43.15 o 
   3   1   1      162.81      187.95      3.21 o 
   5   1   1     3412.08     3307.26     26.81 o 
   7   1   1       22.73       36.41      4.29 o 
   9   1   1       42.54       56.93      2.91 o 
  11   1   1        6.81       -0.73      3.01 o 
  13   1   1        1.27        0.07      6.42 o 
  15   1   1       18.06       14.06     11.13 o 
  17   1   1        1.66        0.65      9.35 o 
  19   1   1       79.76      102.65     14.87 o 
 -18   2   1        6.17       -1.17      8.85 o 
 -16   2   1       11.88       29.69      9.23 o 
 -14   2   1      559.14      499.15     22.72 o 
 -12   2   1      433.50      388.50     13.30 o 
 -10   2   1      746.58      729.41     12.18 o 
  -8   2   1       11.66        6.05      1.40 o 
  -6   2   1     9919.62    10949.55     81.29 o 
  -4   2   1    24350.73    26277.65    186.55 o 
  -2   2   1      717.18      770.23      9.01 o 
   0   2   1      605.33      658.18      9.14 o 
   2   2   1    21901.47    23473.27    166.35 o 
   4   2   1     3210.52     3383.43     27.47 o 
   6   2   1     1837.41     1807.93     17.17 o 
   8   2   1       12.99        5.59      1.81 o 
  10   2   1      611.96      627.90     19.63 o 
  12   2   1      708.79      651.63     23.74 o 
  14   2   1       10.32       12.71      8.14 o 
  16   2   1      328.01      366.22     36.17 o 
  18   2   1      133.94       98.50     14.88 o 
 -19   3   1       52.35       58.48     15.82 o 
 -17   3   1       38.88       34.47     10.96 o 
 -15   3   1      521.98      516.96     24.20 o 
 -13   3   1     2074.59     1972.67     35.32 o 
 -11   3   1        1.44        9.23      3.61 o 
  -9   3   1      577.12      563.63     11.04 o 
  -7   3   1      487.01      478.47     10.20 o 
  -5   3   1      729.74      650.67      8.75 o 
  -3   3   1     5423.83     5572.75     43.04 o 
  -1   3   1     3394.18     3476.88     30.84 o 
   1   3   1     3448.74     3508.43     31.15 o 
   3   3   1     6178.74     6725.96     51.23 o 
   5   3   1    16960.27    18884.96    136.65 o 
   7   3   1      330.04      367.22      6.74 o 
   9   3   1     2085.83     2061.28     23.22 o 
  11   3   1       26.93       34.21      4.59 o 
  13   3   1     1202.86     1129.57     29.77 o 
  15   3   1      121.61      133.41     26.17 o 
  17   3   1       46.21       21.15     10.10 o 
 -18   4   1        2.56        8.17      8.91 o 
 -16   4   1       74.35       86.28     22.08 o 
 -14   4   1      488.38      435.49     16.06 o 
 -12   4   1      200.09      190.24      9.23 o 
 -10   4   1     1741.36     1645.84     30.74 o 
  -8   4   1       70.92       61.35      3.46 o 
  -6   4   1     1239.75     1255.71     14.56 o 
  -4   4   1    25904.10    29181.65    208.01 o 
  -2   4   1     1771.78     1757.25     18.63 o 
   0   4   1      109.53       89.68      4.34 o 
   2   4   1      397.56      444.25      7.04 o 
   4   4   1      670.00      640.45     10.65 o 
   6   4   1     2323.90     2374.95     22.87 o 
   8   4   1       45.29       20.18      3.40 o 
  10   4   1     1340.03     1196.35     20.39 o 
  12   4   1     1474.81     1467.13     26.78 o 
  14   4   1      781.77      800.96     26.14 o 
  16   4   1       41.94       31.71     10.69 o 
  18   4   1       62.11       56.06     12.41 o 
 -17   5   1       24.86       24.03     10.44 o 
 -15   5   1      179.96      182.63     14.89 o 
 -13   5   1      104.88      126.61      8.50 o 
 -11   5   1      600.49      539.02     13.79 o 
  -9   5   1      155.31      171.55      7.91 o 
  -7   5   1      140.08      192.43      5.69 o 
  -5   5   1      326.53      408.77      7.54 o 
  -3   5   1     1096.12     1206.74     13.13 o 
  -1   5   1     3781.51     3958.10     43.34 o 
   1   5   1     2031.74     1995.76     25.67 o 
   3   5   1     1621.22     1807.56     17.85 o 
   5   5   1     1508.41     1717.31     18.34 o 
   7   5   1       26.08       35.08      3.15 o 
   9   5   1      176.81      158.97      7.89 o 
  11   5   1       97.88      105.47      7.42 o 
  13   5   1      108.17      129.51      8.47 o 
  15   5   1       61.57       45.26     10.70 o 
  17   5   1       29.34       44.14     18.95 o 
 -16   6   1       13.79       10.24     15.48 o 
 -14   6   1       19.14       28.15     10.26 o 
 -12   6   1        3.47       12.55      5.40 o 
 -10   6   1      186.43      165.13      9.93 o 
  -8   6   1        0.33        4.38      3.36 o 
  -6   6   1     1523.90     1473.87     31.40 o 
  -4   6   1       10.96       10.55      3.68 o 
  -2   6   1      547.56      587.87     16.82 o 
   0   6   1        8.20        5.94      2.50 o 
   2   6   1     1059.98     1188.00     19.18 o 
   4   6   1      989.02     1013.25     17.40 o 
   6   6   1        0.20        6.54      2.42 o 
   8   6   1       11.85       29.57      4.98 o 
  10   6   1       86.47       66.99      7.20 o 
  12   6   1       96.35       92.97      8.81 o 
  14   6   1       46.62       57.53      7.99 o 
  16   6   1        0.14        5.91     14.95 o 
 -15   7   1       47.93       40.34     12.69 o 
 -13   7   1       63.46       58.56     17.30 o 
 -11   7   1      485.17      504.55     20.23 o 
  -9   7   1     1763.01     1608.85     37.47 o 
  -7   7   1      414.90      420.40     17.28 o 
  -5   7   1      154.56      115.13      6.91 o 
  -3   7   1     2975.22     3037.56     41.77 o 
  -1   7   1      641.78      596.45     13.92 o 
   1   7   1     4647.50     4498.11     51.50 o 
   3   7   1     2302.98     2262.48     31.07 o 
   5   7   1      402.04      414.66     11.69 o 
   7   7   1      215.15      235.73     10.54 o 
   9   7   1     1195.02     1111.58     36.43 o 
  11   7   1        2.86        3.73      5.94 o 
  13   7   1      168.55      196.35     14.57 o 
  15   7   1        0.03       -4.35      9.22 o 
 -14   8   1       58.58       83.38     22.08 o 
 -12   8   1        6.07       -1.01     10.00 o 
 -10   8   1     1425.02     1284.50     34.81 o 
  -8   8   1       35.38       31.48      7.52 o 
  -6   8   1       43.17       55.12      5.78 o 
  -4   8   1      456.00      459.08     13.05 o 
  -2   8   1      102.71       92.38      6.93 o 
   0   8   1     3939.25     3827.64     47.18 o 
   2   8   1     3626.74     3421.06     47.74 o 
   4   8   1       12.48       17.58      4.38 o 
   6   8   1       11.00       19.18      5.27 o 
   8   8   1      924.18      928.34     28.34 o 
  10   8   1       92.15      152.73     17.56 o 
  12   8   1       79.61       83.50     18.52 o 
  14   8   1       10.04        8.57      7.48 o 
 -13   9   1       17.40       49.89     10.26 o 
 -11   9   1       13.38        9.65      6.78 o 
  -9   9   1      100.04      104.71     12.17 o 
  -7   9   1       42.04       37.32      8.13 o 
  -5   9   1       55.60       58.71      6.23 o 
  -3   9   1       10.63       26.67      6.98 o 
  -1   9   1       70.63       74.46      6.89 o 
   1   9   1      361.40      308.66     11.25 o 
   3   9   1      809.04      826.13     18.49 o 
   5   9   1       11.19       18.21      5.58 o 
   7   9   1      435.30      331.61     22.87 o 
   9   9   1      173.68      177.98     14.94 o 
  11   9   1        0.62        0.56      6.45 o 
  13   9   1        8.15       15.35     10.52 o 
 -12  10   1       40.05       54.94     10.44 o 
 -10  10   1      311.52      299.47     18.92 o 
  -8  10   1       16.14       12.71     12.78 o 
  -6  10   1       26.89       27.81      7.89 o 
  -4  10   1       84.86       81.87      7.72 o 
  -2  10   1      284.70      293.88     11.82 o 
   0  10   1       93.74      108.96      8.39 o 
   2  10   1       41.49       65.35      7.21 o 
   4  10   1      140.13      157.66     11.78 o 
   6  10   1      203.46      196.52     15.40 o 
   8  10   1      182.00      180.94     15.73 o 
  10  10   1        5.32       21.91      7.99 o 
  12  10   1      130.78      178.61     15.74 o 
  -9  11   1        7.20       11.61      7.31 o 
  -7  11   1       15.64       28.85      7.20 o 
  -5  11   1       42.07       48.78      9.76 o 
  -3  11   1        4.67       12.88      5.50 o 
  -1  11   1       78.23       74.50      7.81 o 
   1  11   1        1.13        4.00      6.95 o 
   3  11   1      162.40      174.27     10.77 o 
   5  11   1       88.44      123.35     13.62 o 
   7  11   1        1.98        2.82      5.72 o 
   9  11   1       42.91       37.14      9.02 o 
  -6  12   1       55.55       49.85     10.00 o 
  -4  12   1       55.35       43.53     10.61 o 
  -2  12   1      267.89      296.55     13.01 o 
   0  12   1       93.31      104.98      9.30 o 
   2  12   1        0.69        6.75      5.42 o 
   4  12   1      103.25      130.42     11.92 o 
   6  12   1       23.26       32.34     10.43 o 
 -18   0   2       60.13       56.52     15.65 o 
 -16   0   2       33.13       70.08     17.22 o 
 -14   0   2      238.51      216.84     24.52 o 
 -12   0   2      548.28      551.35     17.76 o 
 -10   0   2    12475.36    13631.52    179.64 o 
  -8   0   2     2275.87     2346.51     30.06 o 
  -6   0   2       45.41       68.88      4.39 o 
  -4   0   2    36671.12    39123.61    496.55 o 
  -2   0   2    29738.76    29615.46    540.81 o 
   0   0   2     1189.86     1239.16     25.39 o 
   2   0   2    27954.08    28797.53    350.25 o 
   4   0   2     1388.79     1504.65     20.20 o 
   6   0   2     1336.05     1265.98     19.62 o 
   8   0   2      297.77      343.48      9.42 o 
  10   0   2     3822.12     3860.07     47.56 o 
  12   0   2        1.07       -1.74      8.69 o 
  14   0   2       18.98       14.26     12.69 o 
  16   0   2       23.76       63.99     17.04 o 
  18   0   2      116.32      125.03     22.78 o 
 -19   1   2       10.62       11.35     16.43 o 
 -17   1   2      196.80      213.48     33.13 o 
 -15   1   2       29.96       23.69      9.13 o 
 -13   1   2       39.34       50.58      6.21 o 
 -11   1   2       12.15        8.37      2.48 o 
  -9   1   2     2551.54     2490.83     26.31 o 
  -7   1   2     9747.24    10668.72     79.52 o 
  -5   1   2     1862.52     1837.72     18.39 o 
  -3   1   2     2258.03     2388.43     27.79 o 
  -1   1   2     7001.81     7631.65     60.69 o 
   1   1   2    17065.42    17392.31    166.75 o 
   3   1   2    13386.75    14414.74    112.59 o 
   5   1   2     1274.71     1247.67     13.10 o 
   7   1   2     4648.00     4747.15     38.37 o 
   9   1   2     1629.56     1854.96     18.55 o 
  11   1   2     2848.39     2803.42     37.03 o 
  13   1   2      414.18      361.06     27.91 o 
  15   1   2     1549.96     1489.22     61.56 o 
  17   1   2      464.48      505.60     27.92 o 
  19   1   2       31.91       59.61     16.95 o 
 -18   2   2      158.55      171.73     19.23 o 
 -16   2   2       31.04       42.33     13.30 o 
 -14   2   2        4.45        2.30      4.28 o 
 -12   2   2       13.13       12.61      4.36 o 
 -10   2   2     1014.16     1111.36     15.88 o 
  -8   2   2       34.67       80.30      4.62 o 
  -6   2   2      174.32      248.22      4.64 o 
  -4   2   2       14.23       20.07      1.62 o 
  -2   2   2     1532.03     1426.21     15.33 o 
   0   2   2      165.69      173.76      3.13 o 
   2   2   2       50.59       42.15      2.05 o 
   4   2   2     1602.26     1603.92     14.90 o 
   6   2   2     1442.80     1830.08     17.41 o 
   8   2   2      138.21      130.26      3.97 o 
  10   2   2        0.89        0.88      2.74 o 
  12   2   2        0.40        3.32      3.59 o 
  14   2   2      413.54      467.60     33.74 o 
  16   2   2        5.09        3.14      8.13 o 
  18   2   2        1.11        7.67     16.69 o 
 -19   3   2       46.93       88.42     21.21 o 
 -17   3   2        4.60       29.91     27.74 o 
 -15   3   2      186.17      217.32     18.84 o 
 -13   3   2      537.70      522.56     16.68 o 
 -11   3   2      182.23      169.69      7.84 o 
  -9   3   2     1044.63     1080.54     15.62 o 
  -7   3   2      225.30      256.86      5.59 o 
  -5   3   2      529.92      543.12      7.78 o 
  -3   3   2     4965.36     5623.07     43.51 o 
  -1   3   2      344.92      365.46      6.93 o 
   1   3   2      384.29      383.87      5.31 o 
   3   3   2      115.16      121.33      4.25 o 
   5   3   2      163.35      149.06      5.59 o 
   7   3   2      240.05      299.14      6.08 o 
   9   3   2       60.17       74.24      5.48 o 
  11   3   2       91.90       96.58     10.59 o 
  13   3   2       50.30       62.21     10.71 o 
  15   3   2       12.46       20.36     10.09 o 
  17   3   2      300.06      208.83     48.52 o 
 -18   4   2       55.12       55.75     21.65 o 
 -16   4   2        6.84       27.32      9.01 o 
 -14   4   2      336.11      279.01     20.96 o 
 -12   4   2      263.98      270.78     10.32 o 
 -10   4   2       13.57       13.72      4.14 o 
  -8   4   2       76.91       81.35      4.74 o 
  -6   4   2     3442.66     3804.60     33.11 o 
  -4   4   2     1585.11     1461.64     15.29 o 
  -2   4   2     8718.13     9644.13     71.86 o 
   0   4   2      150.81      163.93      4.22 o 
   2   4   2      362.35      362.61      5.81 o 
   4   4   2     2528.14     2776.23     24.99 o 
   6   4   2       93.45       73.76      3.62 o 
   8   4   2       68.96       82.87      5.00 o 
  10   4   2     1131.13     1058.67     25.83 o 
  12   4   2        0.34        0.01      3.96 o 
  14   4   2      359.87      371.61     29.21 o 
  16   4   2      158.62      153.20     71.64 o 
  18   4   2        1.76       -6.50      8.87 o 
 -17   5   2        5.86       34.89     10.78 o 
 -15   5   2       14.60       25.62      6.27 o 
 -13   5   2     1410.12     1438.33     25.21 o 
 -11   5   2     1749.78     1661.62     26.13 o 
  -9   5   2     1033.96     1025.51     28.40 o 
  -7   5   2      276.56      320.37      8.67 o 
  -5   5   2     1231.36      982.97     14.15 o 
  -3   5   2       96.63       79.86      3.07 o 
  -1   5   2     6214.13     6587.14     66.55 o 
   1   5   2        0.59        6.48      2.01 o 
   3   5   2     1189.76     1131.01     12.97 o 
   5   5   2      503.43      466.00      8.17 o 
   7   5   2      445.46      394.25      8.90 o 
   9   5   2      107.00      111.07      7.04 o 
  11   5   2        6.28       12.86      4.39 o 
  13   5   2      217.41      237.24     12.73 o 
  15   5   2      516.93      486.55     35.82 o 
  17   5   2        4.52        2.45     10.99 o 
 -16   6   2       20.51       21.88      9.23 o 
 -14   6   2      159.18      145.92     14.07 o 
 -12   6   2      235.96      283.91     12.85 o 
 -10   6   2      207.85      158.34      9.85 o 
  -8   6   2        4.32       13.99      3.41 o 
  -6   6   2      688.04      710.50     12.50 o 
  -4   6   2     1064.24     1065.14     26.48 o 
  -2   6   2       25.67       33.82      3.93 o 
   0   6   2        5.16        0.93      2.20 o 
   2   6   2      396.80      297.81      9.01 o 
   4   6   2       30.29       36.24      4.60 o 
   6   6   2     1078.69      931.77     14.61 o 
   8   6   2       40.24       57.06      5.02 o 
  10   6   2       62.41       94.44      8.33 o 
  12   6   2        0.31       17.06      5.53 o 
  14   6   2      285.97      308.10     24.19 o 
  16   6   2       61.71       82.77     21.74 o 
 -15   7   2        3.41        4.87      9.74 o 
 -13   7   2       12.09       17.46      7.32 o 
 -11   7   2        2.26        2.36      5.43 o 
  -9   7   2     1383.13     1275.92     32.58 o 
  -7   7   2       13.02        3.45      3.75 o 
  -5   7   2      837.14      801.09     16.47 o 
  -3   7   2      125.82      131.45      7.44 o 
  -1   7   2     3759.81     3643.84     51.58 o 
   1   7   2      737.75      671.29     14.74 o 
   3   7   2      886.43      799.80     18.57 o 
   5   7   2       30.22       28.54      4.33 o 
   7   7   2        2.77        7.89      4.14 o 
   9   7   2        0.82       11.37      5.96 o 
  11   7   2      328.34      326.12     16.46 o 
  13   7   2       12.46       16.95      7.18 o 
  15   7   2      101.11       91.99     17.39 o 
 -14   8   2        2.32       14.95     10.09 o 
 -12   8   2        2.20        2.66      5.74 o 
 -10   8   2       44.56       39.10      8.95 o 
  -8   8   2      362.65      320.70     16.30 o 
  -6   8   2       53.38       51.02      5.62 o 
  -4   8   2        9.73        7.22      3.35 o 
  -2   8   2      262.53      211.43     10.55 o 
   0   8   2      710.08      682.16     16.16 o 
   2   8   2     1139.05      959.34     19.42 o 
   4   8   2      562.93      516.75     13.76 o 
   6   8   2      312.03      265.75     12.17 o 
   8   8   2      191.95      154.37     17.39 o 
  10   8   2      254.99      235.10     15.59 o 
  12   8   2      107.39       93.62     12.03 o 
  14   8   2       56.11       78.18     11.68 o 
 -13   9   2        5.36       16.04      7.38 o 
 -11   9   2        9.90       11.68      7.74 o 
  -9   9   2        6.90        6.80      6.61 o 
  -7   9   2       26.63       22.51      6.75 o 
  -5   9   2       95.49       92.48      7.38 o 
  -3   9   2        3.25        7.41      3.97 o 
  -1   9   2      537.40      466.15     13.75 o 
   1   9   2      379.74      397.13     12.88 o 
   3   9   2      324.89      342.85     11.82 o 
   5   9   2      119.78      130.32     11.99 o 
   7   9   2       37.70       35.58      8.19 o 
   9   9   2       29.55       32.81      8.46 o 
  11   9   2        0.93       10.87      8.96 o 
  13   9   2       25.99       39.69      9.43 o 
 -12  10   2       31.31       57.29      9.73 o 
 -10  10   2       16.28       11.69      7.27 o 
  -8  10   2      482.56      469.21     21.53 o 
  -6  10   2       61.82       58.91      9.78 o 
  -4  10   2       77.72       78.04      7.79 o 
  -2  10   2      344.95      373.86     13.15 o 
   0  10   2       41.75       59.26      6.87 o 
   2  10   2      773.46      792.48     19.04 o 
   4  10   2        8.80       -0.14      8.12 o 
   6  10   2       49.21       50.50      9.40 o 
   8  10   2       51.12       53.51     10.03 o 
  10  10   2      233.75      195.98     16.41 o 
  12  10   2       38.15       50.25     13.56 o 
  -9  11   2       57.28       59.69     10.14 o 
  -7  11   2       10.69       14.95      6.38 o 
  -5  11   2      108.70       93.63     12.15 o 
  -3  11   2      156.99      187.58     11.11 o 
  -1  11   2      177.37      222.78     11.75 o 
   1  11   2      201.56      216.86     11.71 o 
   3  11   2      911.77      878.58     27.32 o 
   5  11   2       33.50       26.84      7.06 o 
   7  11   2       31.49       23.35      8.02 o 
   9  11   2        2.49       13.00      6.75 o 
  -6  12   2       24.00        9.61      5.98 o 
  -4  12   2        0.68       -7.35      8.35 o 
  -2  12   2      123.33      143.72     10.64 o 
   0  12   2      172.63      208.54     12.04 o 
   2  12   2      312.57      338.97     17.78 o 
   4  12   2        4.83        9.30     12.07 o 
   6  12   2        1.52        2.26      6.78 o 
 -19   1   3        4.75       27.68     34.52 o 
 -17   1   3       48.72       81.34     25.13 o 
 -15   1   3      124.75      132.81     15.35 o 
 -13   1   3       81.69       85.32      9.07 o 
 -11   1   3        2.20       -0.71      2.89 o 
  -9   1   3      470.45      528.30      9.43 o 
  -7   1   3      162.01      114.82      4.31 o 
  -5   1   3     4419.31     4559.70     44.29 o 
  -3   1   3     1358.88     1431.87     14.34 o 
  -1   1   3    11218.86    11887.81     92.69 o 
   1   1   3     1124.45     1226.84      9.64 o 
   3   1   3      376.91      421.54      6.26 o 
   5   1   3      579.60      557.65      8.08 o 
   7   1   3        8.87        8.95      2.18 o 
   9   1   3       74.82       86.89      4.13 o 
  11   1   3      510.05      489.82     14.54 o 
  13   1   3       32.38       29.96     10.52 o 
  15   1   3       80.76      102.73     13.79 o 
  17   1   3        0.06       16.11      9.06 o 
  19   1   3        5.69       17.10      9.40 o 
 -18   2   3       20.16       33.97     11.91 o 
 -16   2   3       53.34       80.36     19.13 o 
 -14   2   3      378.94      369.86     26.88 o 
 -12   2   3      274.14      274.50     11.17 o 
 -10   2   3     1416.24     1356.28     18.12 o 
  -8   2   3     4176.39     4257.41     40.19 o 
  -6   2   3      449.39      471.54      8.22 o 
  -4   2   3        0.50        7.43      1.41 o 
  -2   2   3    35364.71    36462.08    256.98 o 
   0   2   3    11746.06    13022.92     93.94 o 
   2   2   3     4198.75     4480.71     34.67 o 
   4   2   3      333.14      418.80      7.00 o 
   6   2   3      169.64      189.98      6.17 o 
   8   2   3       33.71       25.23      2.76 o 
  10   2   3        9.44       15.42      3.37 o 
  12   2   3      472.17      416.61     18.13 o 
  14   2   3      894.52      866.16     44.86 o 
  16   2   3       15.24       19.16      8.93 o 
  18   2   3       67.95       76.31     14.24 o 
 -19   3   3       81.00      125.72     18.61 o 
 -17   3   3       25.73       33.50     10.10 o 
 -15   3   3        0.16        4.27      4.46 o 
 -13   3   3      755.94      733.20     19.91 o 
 -11   3   3     2796.28     2675.05     30.67 o 
  -9   3   3       92.73      118.21      7.75 o 
  -7   3   3    12527.16    12980.51    105.21 o 
  -5   3   3     6442.42     7217.13     55.75 o 
  -3   3   3      986.03     1092.72     11.52 o 
  -1   3   3     2898.28     2930.46     24.18 o 
   1   3   3    16128.79    17010.22    122.32 o 
   3   3   3     3868.16     3977.97     32.19 o 
   5   3   3     7226.77     7625.14     64.12 o 
   7   3   3     3337.71     3521.33     33.65 o 
   9   3   3     1182.84     1161.15     16.13 o 
  11   3   3     2046.03     1947.42     27.94 o 
  13   3   3      163.26      151.95     17.62 o 
  15   3   3      748.70      793.82     44.69 o 
  17   3   3      347.85      360.65     38.60 o 
 -18   4   3       33.95       49.59     11.40 o 
 -16   4   3      103.93      128.70     15.51 o 
 -14   4   3      159.32      167.84     11.55 o 
 -12   4   3     2689.03     2583.42     35.12 o 
 -10   4   3     1274.99     1270.84     18.78 o 
  -8   4   3      641.26      658.53     11.85 o 
  -6   4   3       35.64        6.07      1.88 o 
  -4   4   3      133.85      139.79      4.26 o 
  -2   4   3       98.04      134.24      3.66 o 
   0   4   3      157.18      103.21      3.12 o 
   2   4   3      454.48      530.70      8.35 o 
   4   4   3     7470.07     7591.05     58.77 o 
   6   4   3     3207.78     3568.22     31.46 o 
   8   4   3       51.08       70.66      7.08 o 
  10   4   3       39.75       50.88      5.60 o 
  12   4   3      595.24      545.20     14.33 o 
  14   4   3        5.54        9.79      7.11 o 
  16   4   3      138.23      149.55     26.08 o 
  18   4   3      261.68      241.54     33.04 o 
 -17   5   3       30.59       44.80     10.86 o 
 -15   5   3        0.38        7.80      8.27 o 
 -13   5   3      437.79      403.68     14.90 o 
 -11   5   3      408.69      436.63     15.59 o 
  -9   5   3        9.06       10.82      3.09 o 
  -7   5   3      980.03      931.13     12.80 o 
  -5   5   3     1550.66     1630.99     17.58 o 
  -3   5   3      432.20      451.67      7.27 o 
  -1   5   3      353.80      355.22      4.95 o 
   1   5   3     1714.98     1800.70     17.12 o 
   3   5   3     1971.91     2008.79     22.27 o 
   5   5   3     1775.84     1818.98     19.14 o 
   7   5   3       59.74       68.76      4.68 o 
   9   5   3       44.70       39.51      5.01 o 
  11   5   3     1450.72     1294.80     23.10 o 
  13   5   3        1.95        6.59      5.12 o 
  15   5   3       70.10       86.14     12.51 o 
  17   5   3        0.36       16.34      9.81 o 
 -16   6   3        1.20       -4.08      9.22 o 
 -14   6   3      100.74       87.82     11.57 o 
 -12   6   3       55.84       68.33      7.79 o 
 -10   6   3      133.75      155.45      9.72 o 
  -8   6   3      211.62      180.53      7.87 o 
  -6   6   3      809.89      714.60     20.56 o 
  -4   6   3       10.99       16.98      3.40 o 
  -2   6   3      975.79      966.65     17.02 o 
   0   6   3     2409.85     2706.22     33.62 o 
   2   6   3     2637.57     2756.61     34.05 o 
   4   6   3       21.14       21.52      2.96 o 
   6   6   3      308.01      302.02     12.95 o 
   8   6   3       54.29       51.81      6.27 o 
  10   6   3       37.79       38.22      7.47 o 
  12   6   3      524.15      511.07     16.85 o 
  14   6   3       10.52       14.61      7.33 o 
  16   6   3        2.05        9.22     16.35 o 
 -15   7   3       34.95       49.04     14.09 o 
 -13   7   3        1.82        4.43      5.78 o 
 -11   7   3      444.34      404.59     18.24 o 
  -9   7   3      126.90      116.20     10.99 o 
  -7   7   3     2301.17     2124.71     36.26 o 
  -5   7   3      180.73      204.32      8.60 o 
  -3   7   3     1031.66      951.42     19.67 o 
  -1   7   3      875.84      775.80     21.99 o 
   1   7   3     1938.49     1872.23     27.33 o 
   3   7   3       22.56       34.51      4.63 o 
   5   7   3     2145.79     2130.59     29.55 o 
   7   7   3      972.84      884.83     20.46 o 
   9   7   3      302.11      284.92     15.12 o 
  11   7   3      380.67      371.69     29.21 o 
  13   7   3      254.64      270.66     16.23 o 
 -14   8   3      209.11      255.10     24.87 o 
 -12   8   3       18.16       31.32     17.22 o 
 -10   8   3       11.69        5.26      5.97 o 
  -8   8   3      537.34      500.37     20.15 o 
  -6   8   3      262.59      264.94     12.09 o 
  -4   8   3        2.10        3.06      3.04 o 
  -2   8   3       57.89       46.60      5.59 o 
   0   8   3     3608.83     3489.61     44.12 o 
   2   8   3      348.78      309.91     16.12 o 
   4   8   3        5.08        4.78      3.76 o 
   6   8   3       18.48        6.92      4.75 o 
   8   8   3      675.72      645.00     23.33 o 
  10   8   3        0.57        5.07      6.14 o 
  12   8   3      722.86      682.73     26.69 o 
  14   8   3       16.41       28.98      8.47 o 
 -13   9   3        7.41       13.03      7.77 o 
 -11   9   3       68.91       92.09     12.35 o 
  -9   9   3       99.52      104.99     12.11 o 
  -7   9   3      515.23      529.52     21.46 o 
  -5   9   3       19.92       24.96      4.79 o 
  -3   9   3      301.53      324.96     11.73 o 
  -1   9   3       39.47       46.96      5.78 o 
   1   9   3      374.67      350.26     12.06 o 
   3   9   3      555.61      526.51     14.59 o 
   5   9   3      346.21      328.08     32.86 o 
   7   9   3      437.72      431.35     20.04 o 
   9   9   3      134.77      145.60     24.00 o 
  11   9   3       40.77       62.65     11.30 o 
  13   9   3        3.19       -1.11      6.08 o 
 -12  10   3        0.01        6.48      9.74 o 
 -10  10   3      113.10      148.32     14.88 o 
  -8  10   3        6.12       23.01      6.91 o 
  -6  10   3       40.22       41.79      9.30 o 
  -4  10   3      200.74      206.95     10.89 o 
  -2  10   3       50.93       62.35      6.80 o 
   0  10   3       93.33      100.94      8.23 o 
   2  10   3       46.10       49.16      6.45 o 
   4  10   3      206.93      206.63     13.14 o 
   6  10   3      108.17       90.66     12.30 o 
   8  10   3       60.64       62.53     11.02 o 
  10  10   3        6.77        5.24      7.19 o 
  -9  11   3        1.78        1.18      5.83 o 
  -7  11   3       41.08       37.24      8.23 o 
  -5  11   3       15.57       19.16     11.74 o 
  -3  11   3       47.77       47.57      6.60 o 
  -1  11   3        5.07        4.05      4.39 o 
   1  11   3       67.74       54.85      7.12 o 
   3  11   3       44.21       35.40      7.67 o 
   5  11   3       78.62       71.02      9.20 o 
   7  11   3      139.40      150.64     17.48 o 
   9  11   3       31.69       55.87     10.27 o 
  -6  12   3       86.54       99.12     15.65 o 
  -4  12   3       59.12       63.67     10.42 o 
  -2  12   3      114.60      117.21      9.98 o 
   0  12   3       39.66       40.77      6.67 o 
   2  12   3       99.16       91.03     11.03 o 
   4  12   3       97.27      117.95     11.56 o 
   6  12   3        0.14       10.78      6.96 o 
 -18   0   4       19.02       25.91     11.48 o 
 -16   0   4       72.57      101.38     20.35 o 
 -14   0   4     1098.24     1050.48     46.08 o 
 -12   0   4        7.63       11.71      4.27 o 
 -10   0   4      568.16      594.15     20.08 o 
  -8   0   4      167.74      188.42      6.13 o 
  -6   0   4    14016.50    14396.06    148.25 o 
  -4   0   4    32658.34    33940.18    467.60 o 
  -2   0   4    17024.84    16820.14    169.99 o 
   0   0   4    20029.97    21897.82    251.15 o 
   2   0   4   221760.69   173887.28   3022.60 o 
   4   0   4    40759.57    43320.60    431.81 o 
   6   0   4      733.35      838.69     13.38 o 
   8   0   4      981.57      858.08     14.66 o 
  10   0   4      230.18      187.35     10.51 o 
  12   0   4      663.92      607.41     34.60 o 
  14   0   4     3584.87     3444.29     99.99 o 
  16   0   4      640.60      660.62     42.43 o 
  18   0   4       18.55       38.08     12.52 o 
 -19   1   4        3.34       15.74     20.61 o 
 -17   1   4        6.66        9.23      7.95 o 
 -15   1   4       48.92       28.01     12.69 o 
 -13   1   4      306.27      309.08     10.35 o 
 -11   1   4      595.68      586.46     13.04 o 
  -9   1   4      111.78       98.36      4.47 o 
  -7   1   4      415.34      399.54      7.46 o 
  -5   1   4     2325.27     2567.22     24.59 o 
  -3   1   4    67234.69    65394.09    643.37 o 
  -1   1   4    48142.06    48125.13    341.44 o 
   1   1   4    39733.23    40497.75    246.50 o 
   3   1   4    24003.36    26516.05    204.98 o 
   5   1   4     2916.19     3039.92     33.48 o 
   7   1   4      258.60      318.05      6.64 o 
   9   1   4      130.35       97.29      4.44 o 
  11   1   4       53.47       56.01      5.05 o 
  13   1   4      816.88      823.84     35.13 o 
  15   1   4       71.79       57.33     11.74 o 
  17   1   4        2.44       22.72      9.87 o 
 -18   2   4       64.56       59.55     12.52 o 
 -16   2   4        7.49       11.17      6.77 o 
 -14   2   4       28.82       24.75      9.48 o 
 -12   2   4       11.22       19.76      3.93 o 
 -10   2   4        0.09       -1.79      1.94 o 
  -8   2   4     1631.27     1666.68     19.81 o 
  -6   2   4     5375.41     5706.18     50.10 o 
  -4   2   4     7326.71     7946.59     59.79 o 
  -2   2   4    10203.05    10627.71     85.34 o 
   0   2   4    12625.27    13600.05     98.22 o 
   2   2   4     1669.67     1777.84     16.71 o 
   4   2   4        7.73        3.22      1.67 o 
   6   2   4      142.42      111.38      4.37 o 
   8   2   4     1912.51     1966.21     22.26 o 
  10   2   4       12.70        9.00      3.16 o 
  12   2   4      146.67      154.94     10.42 o 
  14   2   4      257.99      220.78     20.08 o 
  16   2   4       60.62       45.99     33.13 o 
  18   2   4        5.98       21.68      9.74 o 
 -19   3   4       14.39       48.86     11.65 o 
 -17   3   4      118.11      138.89     16.34 o 
 -15   3   4       60.49       85.18      9.06 o 
 -13   3   4      721.15      659.59     18.90 o 
 -11   3   4      199.85      194.39      7.62 o 
  -9   3   4       75.48       46.09      3.99 o 
  -7   3   4      512.54      485.32     10.95 o 
  -5   3   4     2620.66     2723.22     24.30 o 
  -3   3   4     2042.05     2102.11     19.12 o 
  -1   3   4      133.99      158.52      4.07 o 
   1   3   4      128.23      128.51      3.17 o 
   3   3   4       72.95      107.62      3.25 o 
   5   3   4       90.88      125.32      3.42 o 
   7   3   4     1385.33     1435.09     18.02 o 
   9   3   4       76.70       74.47      5.19 o 
  11   3   4       30.27       28.75      6.55 o 
  13   3   4      104.67      106.85      9.62 o 
  15   3   4      126.07      145.37     23.30 o 
  17   3   4        5.01       11.17      8.63 o 
 -18   4   4        7.47       11.30      8.20 o 
 -16   4   4      221.62      226.67     14.11 o 
 -14   4   4        8.17       18.11      5.22 o 
 -12   4   4      401.30      417.40     12.54 o 
 -10   4   4      748.79      697.81     13.42 o 
  -8   4   4      348.09      353.75      8.64 o 
  -6   4   4     2777.61     2586.54     24.45 o 
  -4   4   4     6557.02     7166.39     55.92 o 
  -2   4   4    11152.74    12473.82     92.21 o 
   0   4   4     1811.33     1965.80     18.56 o 
   2   4   4      762.89      752.93      9.46 o 
   4   4   4     3526.99     3686.10     31.53 o 
   6   4   4     3561.10     3583.33     31.47 o 
   8   4   4       79.54      109.38      5.53 o 
  10   4   4      160.67      188.56      8.69 o 
  12   4   4       77.60       81.19      9.23 o 
  14   4   4       40.03       43.35     12.35 o 
  16   4   4      216.72      231.45     31.30 o 
  18   4   4       15.97       18.09      8.69 o 
 -17   5   4      133.40      137.39     15.83 o 
 -15   5   4        4.61       21.29      5.88 o 
 -13   5   4       57.95       59.37      7.36 o 
 -11   5   4       70.95       57.31      8.51 o 
  -9   5   4      486.56      503.92     11.77 o 
  -7   5   4      106.52       76.98      4.80 o 
  -5   5   4     3643.90     3518.29     31.53 o 
  -3   5   4      289.36      238.12      5.24 o 
  -1   5   4     3048.69     3278.89     25.93 o 
   1   5   4      184.25      150.92      4.01 o 
   3   5   4      200.19      220.46      5.25 o 
   5   5   4      415.29      444.48      9.23 o 
   7   5   4      781.01      781.37     13.32 o 
   9   5   4       49.72       48.86      4.57 o 
  11   5   4       27.83       48.39      6.15 o 
  13   5   4        3.08        6.60      4.24 o 
  15   5   4      142.42      201.89     28.34 o 
  17   5   4      192.65      208.32     31.82 o 
 -16   6   4       51.39       60.33     10.94 o 
 -14   6   4      138.07      152.17     14.43 o 
 -12   6   4       53.46       47.27     10.20 o 
 -10   6   4       21.36       25.54      7.05 o 
  -8   6   4       96.76       89.94      6.49 o 
  -6   6   4      939.52      980.49     15.22 o 
  -4   6   4      516.63      565.23     12.74 o 
  -2   6   4     2935.52     2760.93     42.22 o 
   0   6   4      999.85      986.55     17.19 o 
   2   6   4     3785.55     3480.39     44.43 o 
   4   6   4      128.33      122.05      7.02 o 
   6   6   4      572.86      587.17     13.20 o 
   8   6   4        1.31        7.42      3.53 o 
  10   6   4      123.04      127.68      9.60 o 
  12   6   4       34.78       31.06      7.68 o 
  14   6   4      160.78      175.11     15.58 o 
  16   6   4       61.40       58.60     20.35 o 
 -15   7   4        2.57       26.61     12.00 o 
 -13   7   4        5.28        5.29      6.21 o 
 -11   7   4      250.08      270.47     15.51 o 
  -9   7   4      262.37      233.79     30.08 o 
  -7   7   4      113.15      126.12      9.19 o 
  -5   7   4      103.10       93.03      7.76 o 
  -3   7   4      682.35      658.33     14.74 o 
  -1   7   4      462.11      435.61     11.83 o 
   1   7   4      534.97      417.09     11.52 o 
   3   7   4        5.70        1.85      2.44 o 
   5   7   4      111.52      142.89      9.30 o 
   7   7   4      298.39      302.47     12.11 o 
   9   7   4        2.67        1.50      5.31 o 
  11   7   4       54.34       52.85      9.27 o 
  13   7   4      127.86      147.40     13.57 o 
 -14   8   4       64.97      111.64     18.26 o 
 -12   8   4        0.63        6.49      6.35 o 
 -10   8   4      119.69      132.63     12.79 o 
  -8   8   4       54.20       46.65      6.62 o 
  -6   8   4      130.96       94.03     12.65 o 
  -4   8   4      598.89      538.85     14.06 o 
  -2   8   4     2530.21     2434.09     34.37 o 
   0   8   4      794.07      757.52     16.90 o 
   2   8   4     1220.18     1121.33     21.05 o 
   4   8   4      176.09      156.13     10.94 o 
   6   8   4      657.07      639.79     22.94 o 
   8   8   4      107.67       98.33     12.61 o 
  10   8   4       90.11      118.53     12.42 o 
  12   8   4        3.07        3.49      7.01 o 
  14   8   4      159.17      169.53     17.48 o 
 -13   9   4        3.03        9.53      7.56 o 
 -11   9   4        0.12        1.86     17.22 o 
  -9   9   4      109.30      114.44     12.78 o 
  -7   9   4       36.60       29.51      7.10 o 
  -5   9   4        2.27        0.61      3.07 o 
  -3   9   4      124.08      111.77      8.05 o 
  -1   9   4      492.00      547.04     15.02 o 
   1   9   4       20.78       28.11      4.78 o 
   3   9   4       80.65       90.36      7.27 o 
   5   9   4      114.13      138.22     10.67 o 
   7   9   4        2.43        2.66      5.43 o 
   9   9   4        1.18        3.39      5.92 o 
  11   9   4       68.82       76.35     16.78 o 
  13   9   4        9.63       13.09      7.55 o 
 -12  10   4       48.50       37.04     20.78 o 
 -10  10   4      144.34      177.42     27.30 o 
  -8  10   4        0.28        6.85      5.84 o 
  -6  10   4      213.07      200.90     12.65 o 
  -4  10   4      287.88      221.13     10.80 o 
  -2  10   4       68.38       70.18      7.40 o 
   0  10   4       37.34       47.94      6.35 o 
   2  10   4      714.33      703.75     17.84 o 
   4  10   4       22.95       18.90      6.22 o 
   6  10   4      184.18      191.72     13.09 o 
   8  10   4        3.38       15.51      7.35 o 
  10  10   4      173.04      184.29     16.10 o 
  -9  11   4       17.88       46.33      8.91 o 
  -7  11   4      130.25      156.39     14.95 o 
  -5  11   4       27.42       27.68      6.20 o 
  -3  11   4       56.41       60.33      7.27 o 
  -1  11   4      193.46      202.87     13.40 o 
   1  11   4      866.27      879.00     21.42 o 
   3  11   4        0.04        3.87      6.01 o 
   5  11   4       48.44       67.44      9.38 o 
   7  11   4       52.45       68.72     11.03 o 
   9  11   4       11.70       13.22      9.91 o 
  -6  12   4       48.44       49.73     10.78 o 
  -4  12   4        0.17        5.05      7.38 o 
  -2  12   4      180.35      225.49     16.72 o 
   0  12   4        5.09        5.16      4.74 o 
   2  12   4      122.10      129.20     13.36 o 
   4  12   4       20.51       24.07      8.10 o 
 -19   1   5        1.20       10.78     12.09 o 
 -17   1   5       37.75       41.97     10.50 o 
 -15   1   5      267.32      249.82     19.16 o 
 -13   1   5       69.24       86.69      6.66 o 
 -11   1   5       50.11       55.56      4.94 o 
  -9   1   5      715.51      703.93     11.30 o 
  -7   1   5       72.77       74.98      3.67 o 
  -5   1   5     9083.01    10211.17     83.36 o 
  -3   1   5     1147.18     1182.13     11.49 o 
  -1   1   5     1780.24     1884.33     16.47 o 
   1   1   5       38.20       21.53      1.39 o 
   3   1   5     4972.70     5335.97     45.60 o 
   5   1   5     1563.85     1709.85     18.39 o 
   7   1   5      235.89      220.46      5.69 o 
   9   1   5      161.46      168.39      5.58 o 
  11   1   5      131.56      132.34     10.19 o 
  13   1   5      169.86      189.08     18.55 o 
  15   1   5       39.67       64.97     12.55 o 
  17   1   5        4.84        2.02      8.43 o 
 -18   2   5       48.74       55.45     11.05 o 
 -16   2   5      185.17      170.85     16.72 o 
 -14   2   5       44.36       43.92      7.72 o 
 -12   2   5     2603.34     2467.47     33.80 o 
 -10   2   5      125.65      135.80      6.66 o 
  -8   2   5     2478.04     2650.46     28.02 o 
  -6   2   5      169.70      208.35      5.69 o 
  -4   2   5    24150.44    24986.95    178.31 o 
  -2   2   5     8780.97     9269.63     68.73 o 
   0   2   5     1625.66     1720.45     15.82 o 
   2   2   5     1850.66     1962.99     17.70 o 
   4   2   5      828.55      715.73     11.24 o 
   6   2   5       23.75       62.13      7.86 o 
   8   2   5     3687.12     3684.73     36.27 o 
  10   2   5     2228.78     2151.98     25.15 o 
  12   2   5      369.27      343.68     23.88 o 
  14   2   5       75.84       62.56     22.17 o 
  16   2   5        2.49        0.60      7.36 o 
  18   2   5      127.79      117.38     23.65 o 
 -19   3   5       64.85      128.16     21.04 o 
 -17   3   5        2.45        2.17      7.06 o 
 -15   3   5       63.66       75.46     11.23 o 
 -13   3   5      538.32      491.57     22.05 o 
 -11   3   5     1768.87     1750.52     23.16 o 
  -9   3   5     1319.69     1409.35     19.04 o 
  -7   3   5     3173.04     3472.53     34.63 o 
  -5   3   5       41.38       89.90      3.39 o 
  -3   3   5       75.62       84.61      4.34 o 
  -1   3   5     4028.55     4213.84     34.18 o 
   1   3   5    10635.33    11302.52     72.13 o 
   3   3   5    13611.91    14353.13    105.11 o 
   5   3   5       78.60       98.96      4.48 o 
   7   3   5     9053.10     9790.53     83.08 o 
   9   3   5        3.18        4.55      2.53 o 
  11   3   5       60.48       77.79      7.41 o 
  13   3   5        9.21       -2.16      6.52 o 
  15   3   5       87.33      107.29     23.48 o 
  17   3   5       50.95       30.32     25.48 o 
 -18   4   5        0.93        5.68      8.06 o 
 -16   4   5      223.29      226.88     16.69 o 
 -14   4   5        5.98        6.65      6.42 o 
 -12   4   5       12.86       11.69      5.65 o 
 -10   4   5      150.96      141.00      6.82 o 
  -8   4   5     4789.40     4828.80     46.77 o 
  -6   4   5      666.41      665.14      9.81 o 
  -4   4   5      191.29      298.16      6.04 o 
  -2   4   5    17160.77    19165.82    139.07 o 
   0   4   5     2290.44     2209.86     18.93 o 
   2   4   5     1601.24     1665.21     16.72 o 
   4   4   5       48.69       21.93      2.08 o 
   6   4   5      822.76      719.69     12.09 o 
   8   4   5     3168.83     3247.55     34.60 o 
  10   4   5      992.03      929.60     18.11 o 
  12   4   5        0.78        2.03      4.10 o 
  14   4   5      212.95      210.16     32.43 o 
  16   4   5      178.88      159.29     27.65 o 
 -17   5   5        2.26       -5.36      5.36 o 
 -15   5   5       37.82       48.43      7.30 o 
 -13   5   5       24.00       22.61      5.40 o 
 -11   5   5      281.40      262.51     10.13 o 
  -9   5   5     2474.57     2340.92     28.33 o 
  -7   5   5       61.82       77.43      4.93 o 
  -5   5   5      995.30     1058.51     13.51 o 
  -3   5   5      171.55      137.54      4.34 o 
  -1   5   5      415.35      508.31      8.95 o 
   1   5   5     3826.37     4277.59     35.85 o 
   3   5   5     2759.48     2915.03     26.63 o 
   5   5   5      120.39      142.96      4.69 o 
   7   5   5      263.43      244.56      7.68 o 
   9   5   5      104.06       89.90      5.86 o 
  11   5   5      109.23       82.31      7.21 o 
  13   5   5       74.99       80.93      9.00 o 
  15   5   5       11.58       10.51      8.33 o 
  17   5   5      110.50      175.98     28.69 o 
 -16   6   5        9.38       11.02      9.65 o 
 -14   6   5        7.89        9.77      6.94 o 
 -12   6   5       21.15       20.62      7.56 o 
 -10   6   5     1998.64     1844.59     53.33 o 
  -8   6   5      891.51      932.31     20.56 o 
  -6   6   5      829.09      754.05     22.72 o 
  -4   6   5        7.81        9.05      3.03 o 
  -2   6   5      911.04      916.60     16.58 o 
   0   6   5       36.81       43.64      4.28 o 
   2   6   5       13.02       10.97      2.88 o 
   4   6   5      346.92      361.83     12.89 o 
   6   6   5       60.80       73.73      5.89 o 
   8   6   5       13.08       17.21      4.19 o 
  10   6   5        0.17       -3.76      4.56 o 
  12   6   5        7.98       12.45      5.44 o 
  14   6   5        2.22       31.76      9.13 o 
  16   6   5        9.96       32.69     19.13 o 
 -15   7   5       39.13       44.17     13.39 o 
 -13   7   5       12.09        1.43      8.52 o 
 -11   7   5       20.76       29.38     10.87 o 
  -9   7   5     1155.32     1077.11     24.68 o 
  -7   7   5     1880.65     1682.32     31.67 o 
  -5   7   5      997.39      892.20     42.58 o 
  -3   7   5      165.93      165.71      7.90 o 
  -1   7   5      365.78      382.47     11.13 o 
   1   7   5     1421.24     1325.38     21.89 o 
   3   7   5     4756.55     4658.22     52.99 o 
   5   7   5      580.18      538.83     16.28 o 
   7   7   5       93.08      113.40      8.60 o 
   9   7   5      234.69      218.92     14.25 o 
  11   7   5      114.26      137.73     15.39 o 
  13   7   5       33.22       42.37      9.94 o 
  15   7   5      206.18      303.62     27.13 o 
 -14   8   5        7.73       20.00     11.65 o 
 -12   8   5      291.32      303.97     17.58 o 
 -10   8   5      238.16      174.23     14.13 o 
  -8   8   5      104.81       98.17      8.88 o 
  -6   8   5        0.24        5.23      3.50 o 
  -4   8   5      586.72      588.32     18.75 o 
  -2   8   5       36.37       39.45      5.30 o 
   0   8   5       30.25       25.21      4.62 o 
   2   8   5     4714.25     4562.73     53.93 o 
   4   8   5     5790.06     5689.39     75.65 o 
   6   8   5        3.07        6.05      4.95 o 
   8   8   5      115.36      162.55     13.40 o 
  10   8   5      186.11      169.75     14.32 o 
  12   8   5       28.05       56.61     12.95 o 
  14   8   5       78.94       82.76     12.23 o 
 -13   9   5       52.22       48.24     10.05 o 
 -11   9   5      113.17      134.52     14.17 o 
  -9   9   5       59.48       57.33      9.47 o 
  -7   9   5      169.82      169.00     11.45 o 
  -5   9   5      129.85      158.73     10.83 o 
  -3   9   5        1.10       -1.39      4.14 o 
  -1   9   5      300.35      309.59     11.35 o 
   1   9   5       54.37       69.47      7.45 o 
   3   9   5      432.58      418.96     16.20 o 
   5   9   5      271.40      252.29     13.59 o 
   7   9   5        0.09       -0.72      4.80 o 
   9   9   5        0.97       -2.91      6.96 o 
  11   9   5       11.93       10.53      7.54 o 
  13   9   5        0.09       -1.22      9.39 o 
 -12  10   5       90.64      109.57     13.66 o 
 -10  10   5       26.55       43.59      9.64 o 
  -8  10   5      440.30      456.74     42.69 o 
  -6  10   5       35.40       50.58      7.51 o 
  -4  10   5       51.67       62.20      7.40 o 
  -2  10   5        9.15       10.18      8.08 o 
   0  10   5      804.44      824.71     19.69 o 
   2  10   5       39.42       37.76      7.48 o 
   4  10   5      232.06      201.41     13.28 o 
   6  10   5      279.42      259.46     16.23 o 
   8  10   5       91.29       87.00     11.85 o 
  10  10   5       44.86       62.04     10.78 o 
  -9  11   5        7.89       21.49      6.77 o 
  -7  11   5       10.19       12.02     10.69 o 
  -5  11   5        0.95       10.44      4.79 o 
  -3  11   5        5.20        4.94      4.75 o 
  -1  11   5       59.33       78.23      8.07 o 
   1  11   5       55.54       51.40      9.05 o 
   3  11   5       15.65       20.16     11.10 o 
   5  11   5       34.27       47.31     10.70 o 
   7  11   5       29.05       46.79     18.00 o 
   9  11   5       24.63       21.04     10.61 o 
  -6  12   5      115.02      166.42     20.35 o 
  -4  12   5        3.08        4.56      4.88 o 
  -2  12   5       52.71       63.56      8.04 o 
   0  12   5       33.83       52.51      9.04 o 
   2  12   5       87.76       94.48     13.25 o 
   4  12   5        4.93       12.72     10.66 o 
 -18   0   6       52.70       70.77     16.69 o 
 -16   0   6       16.23       21.56     10.43 o 
 -14   0   6      502.15      473.85     25.65 o 
 -12   0   6      943.73      893.84     25.45 o 
 -10   0   6     1052.57     1030.40     25.47 o 
  -8   0   6    13540.69    14420.04    260.14 o 
  -6   0   6    12594.41    13845.26    308.57 o 
  -4   0   6     3644.20     3580.62     41.03 o 
  -2   0   6     9921.70    10438.21    108.18 o 
   0   0   6     3905.16     3950.56     44.36 o 
   2   0   6    15970.10    16978.75    173.32 o 
   4   0   6    45863.93    50352.77    501.54 o 
   6   0   6       10.05        3.71      3.09 o 
   8   0   6     2533.27     2216.96     29.84 o 
  10   0   6       13.91        7.89      4.50 o 
  12   0   6     5324.31     5300.68     83.73 o 
  14   0   6     1026.06      983.71     49.21 o 
  16   0   6       63.13      140.68     22.78 o 
  18   0   6        2.54       23.82     12.00 o 
 -19   1   6      129.86      166.66     17.81 o 
 -17   1   6       21.45       20.92     20.61 o 
 -15   1   6      114.45      143.20     15.23 o 
 -13   1   6      357.46      341.97     11.08 o 
 -11   1   6      449.81      469.30     11.86 o 
  -9   1   6      228.18      212.69      6.08 o 
  -7   1   6    10646.99    11517.14     95.05 o 
  -5   1   6     1426.57     1531.13     17.03 o 
  -3   1   6     8405.97     8951.68     66.58 o 
  -1   1   6     5205.32     5611.99     43.20 o 
   1   1   6        4.26        5.42      1.20 o 
   3   1   6     8580.16     9154.99     68.66 o 
   5   1   6    10947.99    11845.30     96.48 o 
   7   1   6      348.49      368.95      7.57 o 
   9   1   6      116.43      122.86      6.29 o 
  11   1   6      877.68      842.99     16.64 o 
  13   1   6     2056.97     2071.19     50.91 o 
  15   1   6        1.03        4.33     11.39 o 
  17   1   6       43.54       30.80     12.52 o 
 -18   2   6        5.78        1.25     18.52 o 
 -16   2   6        1.68       -1.83      4.74 o 
 -14   2   6      593.59      566.84     18.50 o 
 -12   2   6        0.90        1.27      3.42 o 
 -10   2   6      243.59      250.09      7.39 o 
  -8   2   6       10.12       15.02      7.83 o 
  -6   2   6      139.93      213.95      5.81 o 
  -4   2   6      326.57      271.46      5.07 o 
  -2   2   6      102.33      115.49      4.94 o 
   0   2   6      488.78      579.74      7.59 o 
   2   2   6      120.65      117.10      3.10 o 
   4   2   6      670.38      603.30      9.61 o 
   6   2   6        4.91        7.72      4.80 o 
   8   2   6        3.28        1.64      2.20 o 
  10   2   6        8.72       13.35      2.96 o 
  12   2   6      350.21      354.06     15.27 o 
  14   2   6       64.42       67.08     12.75 o 
  16   2   6       74.66       64.08     12.22 o 
  18   2   6       23.48       27.80     15.91 o 
 -19   3   6       12.95       12.23      7.82 o 
 -17   3   6        5.24       14.92     16.17 o 
 -15   3   6       39.81       32.81      6.46 o 
 -13   3   6       51.39       42.84      6.64 o 
 -11   3   6       52.81       34.53      4.96 o 
  -9   3   6       68.21       86.39      5.99 o 
  -7   3   6      242.37      227.83      6.71 o 
  -5   3   6     2271.01     2316.57     21.81 o 
  -3   3   6     9631.56    10943.53     81.79 o 
  -1   3   6      285.95      281.41      5.40 o 
   1   3   6     2252.06     2448.34     19.33 o 
   3   3   6     2792.93     2937.46     25.86 o 
   5   3   6      515.50      528.50     12.12 o 
   7   3   6       13.97       18.25      3.01 o 
   9   3   6       31.94       27.68      3.69 o 
  11   3   6      627.83      636.11     18.58 o 
  13   3   6       31.37       36.48      8.98 o 
  15   3   6        0.20        7.98      8.81 o 
  17   3   6       12.75       19.05      9.37 o 
 -18   4   6        0.51       -7.39      7.39 o 
 -16   4   6      105.96      108.19     11.43 o 
 -14   4   6       71.30       70.68      8.41 o 
 -12   4   6      901.11      860.82     28.23 o 
 -10   4   6      554.89      475.38     11.45 o 
  -8   4   6      363.41      378.35      9.43 o 
  -6   4   6      113.95      141.04      4.64 o 
  -4   4   6      336.32      373.44      6.87 o 
  -2   4   6      130.01      101.50      3.78 o 
   0   4   6     7262.74     7947.65     56.68 o 
   2   4   6       30.85       45.29      3.69 o 
   4   4   6       19.96       10.69      1.80 o 
   6   4   6        0.21        2.63      2.56 o 
   8   4   6       45.32       49.96      4.99 o 
  10   4   6      164.08      167.29      7.28 o 
  12   4   6      638.23      613.90     19.09 o 
  14   4   6        0.12       12.25      6.28 o 
  16   4   6       27.08        3.12      8.62 o 
 -17   5   6       33.99       49.67     11.95 o 
 -15   5   6       36.53       60.60      8.05 o 
 -13   5   6      101.22      100.10      9.25 o 
 -11   5   6     1224.80     1161.20     21.70 o 
  -9   5   6     6664.51     6596.67     62.35 o 
  -7   5   6     3000.39     2847.13     53.42 o 
  -5   5   6      721.51      757.49     11.17 o 
  -3   5   6      602.98      432.94      7.70 o 
  -1   5   6       19.36       34.46      3.02 o 
   1   5   6     7111.50     7577.88     59.61 o 
   3   5   6       11.33        7.50      1.73 o 
   5   5   6      507.13      536.02     10.52 o 
   7   5   6      648.42      616.14     12.13 o 
   9   5   6      919.04      888.06     15.61 o 
  11   5   6       49.97       50.58      6.43 o 
  13   5   6       39.93       61.05      8.52 o 
  15   5   6      227.51      281.01     32.87 o 
 -16   6   6       31.09       29.38      9.00 o 
 -14   6   6      114.56      158.12     14.48 o 
 -12   6   6      604.41      604.64     18.20 o 
 -10   6   6       44.71       51.69      6.01 o 
  -8   6   6       16.87       16.99      4.15 o 
  -6   6   6       62.73       61.53      5.35 o 
  -4   6   6      576.74      565.39     12.88 o 
  -2   6   6        1.14        2.74      2.51 o 
   0   6   6     1041.05      986.53     17.20 o 
   2   6   6        0.53        1.85      2.38 o 
   4   6   6      179.38      141.67      6.24 o 
   6   6   6       41.96       53.84      5.30 o 
   8   6   6      105.63      116.37      7.35 o 
  10   6   6      587.60      524.31     52.78 o 
  12   6   6       15.48       21.45      6.35 o 
  14   6   6        3.76       10.29     10.78 o 
  16   6   6       21.49       81.90     21.39 o 
 -15   7   6       38.14       56.86     15.13 o 
 -13   7   6       14.59       29.96      8.22 o 
 -11   7   6        5.61       -1.48      8.00 o 
  -9   7   6      319.36      278.37     12.71 o 
  -7   7   6     1033.80      959.61     22.85 o 
  -5   7   6     1599.79     1444.84     23.75 o 
  -3   7   6     3190.48     3220.13     40.64 o 
  -1   7   6       12.27       13.25      3.61 o 
   1   7   6      219.44      196.02      8.39 o 
   3   7   6      658.63      588.17     13.72 o 
   5   7   6      513.88      485.97     15.73 o 
   7   7   6       33.52       31.99      6.04 o 
   9   7   6       28.25       35.39      9.04 o 
  11   7   6       46.41       50.54      9.45 o 
  13   7   6      327.00      393.59     22.61 o 
  15   7   6       40.50       80.69     15.30 o 
 -14   8   6       32.98       23.65     12.17 o 
 -12   8   6      212.61      228.48     16.59 o 
 -10   8   6      102.68      107.93     19.04 o 
  -8   8   6       38.41       42.15      6.53 o 
  -6   8   6      314.64      269.10     12.49 o 
  -4   8   6      813.00      744.76     34.82 o 
  -2   8   6      904.35      865.68     18.26 o 
   0   8   6        6.62        1.33      2.88 o 
   2   8   6      184.15      182.72      9.09 o 
   4   8   6     1109.08      932.56     23.47 o 
   6   8   6      132.82      147.02     10.34 o 
   8   8   6       63.30       64.44     10.13 o 
  10   8   6       97.67      102.16     12.03 o 
  12   8   6      128.02      129.41     13.71 o 
  14   8   6        9.62       19.65     12.52 o 
 -13   9   6       43.83       47.89      9.94 o 
 -11   9   6       73.35       82.41     11.95 o 
  -9   9   6       90.38       98.50     11.57 o 
  -7   9   6      139.35      123.82     10.28 o 
  -5   9   6      386.33      349.60     14.33 o 
  -3   9   6      339.35      316.49     11.69 o 
  -1   9   6      359.78      324.99     13.33 o 
   1   9   6      224.87      210.22      9.82 o 
   3   9   6        0.05        1.08      5.66 o 
   5   9   6      256.48      247.57     15.64 o 
   7   9   6      145.91      146.60     10.96 o 
   9   9   6        0.19       -0.27      7.13 o 
  11   9   6       47.43       66.52     11.00 o 
 -12  10   6        0.85       15.12      7.64 o 
 -10  10   6      119.57      165.14     15.32 o 
  -8  10   6       64.83       43.25      8.80 o 
  -6  10   6      234.61      226.61     13.58 o 
  -4  10   6        0.06        3.99      5.62 o 
  -2  10   6      620.19      551.69     16.20 o 
   0  10   6     1869.88     1803.74     30.98 o 
   2  10   6      215.86      207.72     13.53 o 
   4  10   6      324.43      313.90     15.53 o 
   6  10   6       71.06       88.48     10.27 o 
   8  10   6      155.23      129.64     17.39 o 
  10  10   6        9.30        7.93      7.60 o 
  -9  11   6       34.64       33.26      7.61 o 
  -7  11   6       56.11       62.31     10.32 o 
  -5  11   6       12.74       16.55      5.33 o 
  -3  11   6       18.04       29.94      5.95 o 
  -1  11   6      207.73      246.85     12.44 o 
   1  11   6      106.55      148.03     12.73 o 
   3  11   6       34.77       24.37      7.87 o 
   5  11   6      185.86      186.86     13.81 o 
   7  11   6       61.20       52.90     10.08 o 
  -6  12   6      182.07      217.89     22.95 o 
  -4  12   6       20.33       22.04      5.47 o 
  -2  12   6       45.14       32.11      6.06 o 
   0  12   6      698.33      712.06     41.90 o 
   2  12   6        0.09       20.27      6.64 o 
   4  12   6       13.23       22.17      7.32 o 
 -19   1   7       27.70       21.95      9.56 o 
 -17   1   7        7.49       -5.69      6.24 o 
 -15   1   7        0.69        3.14      6.60 o 
 -13   1   7      466.31      414.60     12.30 o 
 -11   1   7        0.16        2.53      2.26 o 
  -9   1   7      316.45      264.99      9.01 o 
  -7   1   7       28.47        9.80      2.16 o 
  -5   1   7       10.89       11.37      1.41 o 
  -3   1   7     4130.61     4263.23     34.35 o 
  -1   1   7     4578.11     4626.86     36.87 o 
   1   1   7    10298.87    10882.95     88.87 o 
   3   1   7      114.60      102.69      3.43 o 
   5   1   7       45.53       34.29      3.31 o 
   7   1   7     1687.71     1738.40     20.28 o 
   9   1   7        3.73        1.41      2.76 o 
  11   1   7        2.17       -2.03      3.40 o 
  13   1   7        8.20       26.12      8.76 o 
  15   1   7       30.43       23.16     18.61 o 
  17   1   7        5.54       23.87     11.26 o 
 -18   2   7       20.67       18.57      9.15 o 
 -16   2   7       82.61       83.73      9.18 o 
 -14   2   7      323.55      311.91     13.53 o 
 -12   2   7      164.24      142.41      8.16 o 
 -10   2   7     1004.24      912.98     18.33 o 
  -8   2   7     1513.53     1421.47     18.43 o 
  -6   2   7      736.26      760.00     11.71 o 
  -4   2   7    10105.72    10596.06     79.33 o 
  -2   2   7      444.89      447.28      7.33 o 
   0   2   7     2184.02     2365.23     21.36 o 
   2   2   7      321.54      251.24      4.47 o 
   4   2   7       92.28      105.06      5.83 o 
   6   2   7     1374.15     1230.77     16.18 o 
   8   2   7     2122.17     2197.55     28.51 o 
  10   2   7        9.87        9.77      3.79 o 
  12   2   7        4.04       13.63      5.98 o 
  14   2   7      147.18      155.82     17.75 o 
  16   2   7       39.00       24.73     10.63 o 
  18   2   7       78.61       99.29     14.66 o 
 -19   3   7       20.25       31.73      8.13 o 
 -17   3   7      118.67      130.50     11.82 o 
 -15   3   7      158.57      144.78     16.16 o 
 -13   3   7      300.85      303.64     11.37 o 
 -11   3   7     1532.07     1373.96     26.79 o 
  -9   3   7     6989.83     6878.14     63.12 o 
  -7   3   7     1926.27     1840.90     22.11 o 
  -5   3   7     5752.48     5761.96     50.30 o 
  -3   3   7        8.16       20.01      2.45 o 
  -1   3   7       32.23       23.59      2.16 o 
   1   3   7     6139.31     6419.80     44.02 o 
   3   3   7    13603.49    14383.19    106.36 o 
   5   3   7      742.46      774.52     12.31 o 
   7   3   7     3497.23     3556.86     36.14 o 
   9   3   7     2675.71     2471.80     61.97 o 
  11   3   7        0.18       -2.95      4.81 o 
  13   3   7      229.84      242.08     19.53 o 
  15   3   7        6.60       26.96     15.74 o 
  17   3   7      422.65      414.73     42.08 o 
 -18   4   7       40.82       52.40     10.60 o 
 -16   4   7        4.85        7.42      5.51 o 
 -14   4   7      101.66       84.52      8.80 o 
 -12   4   7     1345.57     1253.95     26.10 o 
 -10   4   7     2927.77     2755.60     45.53 o 
  -8   4   7       15.46       12.71      2.98 o 
  -6   4   7      758.23      689.78     10.29 o 
  -4   4   7       68.29       30.44      2.65 o 
  -2   4   7       73.62       39.40      3.28 o 
   0   4   7     1258.00     1412.74     15.81 o 
   2   4   7     3072.80     3047.75     27.71 o 
   4   4   7      527.55      566.35      8.57 o 
   6   4   7     2654.60     2607.79     28.77 o 
   8   4   7        1.18        2.18      3.00 o 
  10   4   7      280.56      275.19     17.37 o 
  12   4   7       32.78       46.75      8.00 o 
  14   4   7       49.93       52.56      8.90 o 
  16   4   7        0.02        5.50      8.48 o 
 -17   5   7        3.04        4.49      5.78 o 
 -15   5   7       30.44       47.04      7.33 o 
 -13   5   7       86.57       84.06      8.53 o 
 -11   5   7      149.65      181.71      8.33 o 
  -9   5   7     4154.37     4086.70     43.19 o 
  -7   5   7      751.58      733.91     16.46 o 
  -5   5   7        4.54        5.92      2.03 o 
  -3   5   7      241.43      271.65      6.58 o 
  -1   5   7     2139.09     2324.57     22.77 o 
   1   5   7      339.78      366.06      6.60 o 
   3   5   7       36.35       37.57      3.15 o 
   5   5   7      106.64       96.53      5.33 o 
   7   5   7     2411.82     2256.26     61.56 o 
   9   5   7      541.51      489.38     12.82 o 
  11   5   7       83.95       82.59      9.81 o 
  13   5   7      257.02      273.60     26.34 o 
  15   5   7        0.89       -2.77      8.17 o 
 -16   6   7        4.83       11.00      7.73 o 
 -14   6   7       40.71       38.62      8.78 o 
 -12   6   7      305.21      306.31     13.18 o 
 -10   6   7      141.37      123.76      8.26 o 
  -8   6   7      135.64      137.06      7.99 o 
  -6   6   7     1298.48     1211.65     20.57 o 
  -4   6   7      656.88      614.13     13.66 o 
  -2   6   7       84.29       64.88      8.51 o 
   0   6   7       12.67        7.29      2.81 o 
   2   6   7      179.73      172.70      6.15 o 
   4   6   7      193.58      199.66      8.09 o 
   6   6   7      100.00      129.45      7.44 o 
   8   6   7       57.71       57.93      6.65 o 
  10   6   7        4.77        9.75      5.37 o 
  12   6   7       68.22       65.86     11.04 o 
  14   6   7      131.14      179.28     27.30 o 
 -15   7   7       19.02       29.21     11.82 o 
 -13   7   7      107.27       92.16     16.87 o 
 -11   7   7      119.44      109.14     11.62 o 
  -9   7   7        9.20        2.45      4.67 o 
  -7   7   7        5.50        6.38      8.54 o 
  -5   7   7     1695.22     1474.76     24.20 o 
  -3   7   7      434.10      439.50     18.70 o 
  -1   7   7       15.47       22.84      4.00 o 
   1   7   7      190.31      177.40      8.01 o 
   3   7   7      463.45      523.21     12.82 o 
   5   7   7     2901.37     2773.48     43.42 o 
   7   7   7        2.34        5.02      4.69 o 
   9   7   7      146.35      164.77     17.30 o 
  11   7   7       32.36       28.09      8.23 o 
  13   7   7      372.55      410.56     28.87 o 
 -14   8   7       76.76       74.95     16.35 o 
 -12   8   7      163.87      178.00     15.19 o 
 -10   8   7       24.27       27.11      7.28 o 
  -8   8   7       91.00       70.00      7.99 o 
  -6   8   7     2587.91     2308.72     40.74 o 
  -4   8   7      232.50      182.48      8.96 o 
  -2   8   7       95.41      101.48      7.31 o 
   0   8   7        1.75        1.55      4.04 o 
   2   8   7     1681.48     1598.37     25.96 o 
   4   8   7       77.84       86.52      8.93 o 
   6   8   7      145.94      108.93      9.73 o 
   8   8   7       34.92       32.30      6.43 o 
  10   8   7      216.85      210.66     15.95 o 
  12   8   7       42.17       76.18     11.85 o 
 -13   9   7      231.80      297.18     19.79 o 
 -11   9   7        3.59        2.28      6.96 o 
  -9   9   7       86.83      143.97     13.69 o 
  -7   9   7      128.97      155.72     11.54 o 
  -5   9   7      329.88      345.72     14.88 o 
  -3   9   7      186.37      169.45      9.49 o 
  -1   9   7      216.81      229.71     10.27 o 
   1   9   7       26.39       46.80      5.64 o 
   3   9   7      338.23      314.93     14.43 o 
   5   9   7       63.47       88.21      9.64 o 
   7   9   7       24.88       37.79      7.86 o 
   9   9   7      124.40      138.92     21.13 o 
  11   9   7        0.24        5.46     10.69 o 
 -12  10   7      174.13      181.72     23.13 o 
 -10  10   7      118.46      158.04     15.07 o 
  -8  10   7       71.95      100.97     12.55 o 
  -6  10   7        0.75        1.31      7.81 o 
  -4  10   7       68.56       82.92      9.08 o 
  -2  10   7      243.20      258.76     11.72 o 
   0  10   7      454.88      459.44     14.72 o 
   2  10   7      108.80      122.75     11.37 o 
   4  10   7        7.49       14.91      6.80 o 
   6  10   7       51.09       45.09      8.31 o 
   8  10   7       40.44       25.03      8.39 o 
  10  10   7        8.76       23.67      7.91 o 
  -9  11   7       14.67       25.05      7.13 o 
  -7  11   7       30.10       18.12      7.65 o 
  -5  11   7        9.72       13.53      5.14 o 
  -3  11   7        0.08        4.45      4.84 o 
  -1  11   7       63.66       46.61      6.70 o 
   1  11   7        4.90       17.96      6.85 o 
   3  11   7      111.29      125.72     11.92 o 
   5  11   7       24.12       27.03      9.98 o 
   7  11   7      101.23      108.24     20.26 o 
  -6  12   7       32.82       40.69     10.26 o 
  -4  12   7        7.13       12.26      6.99 o 
  -2  12   7       28.08       35.81      6.05 o 
   0  12   7       12.15       24.75      7.49 o 
   2  12   7        2.68        6.15      7.84 o 
   4  12   7        1.23        4.75      5.55 o 
 -18   0   8      171.31      131.11     20.69 o 
 -16   0   8        0.33       15.65      8.69 o 
 -14   0   8      197.78      193.68     20.69 o 
 -12   0   8      992.03      923.02     54.25 o 
 -10   0   8     1074.38     1099.87     27.46 o 
  -8   0   8      190.04      190.30      9.77 o 
  -6   0   8     1004.75     1070.97     16.84 o 
  -4   0   8    27959.87    28818.53    290.62 o 
  -2   0   8       69.80       51.24      3.45 o 
   0   0   8        5.32       -1.10      1.43 o 
   2   0   8    49750.67    54353.23    467.47 o 
   4   0   8     3547.39     3372.35     41.69 o 
   6   0   8     8805.95     9639.24    104.28 o 
   8   0   8      754.86      687.18     19.72 o 
  10   0   8     2065.83     1974.15     39.76 o 
  12   0   8      267.31      226.02     14.86 o 
  14   0   8     1481.05     1302.63     58.78 o 
  16   0   8      584.68      516.98     38.43 o 
  18   0   8        0.08       32.69     15.48 o 
 -19   1   8        0.38        2.87      7.30 o 
 -17   1   8        0.06        0.44      9.74 o 
 -15   1   8        8.92        9.91      4.00 o 
 -13   1   8      176.73      175.01     11.46 o 
 -11   1   8      183.19      156.04      7.98 o 
  -9   1   8      351.16      323.92      7.65 o 
  -7   1   8      818.99      774.42     11.83 o 
  -5   1   8     6473.07     6880.53     53.61 o 
  -3   1   8     1825.94     1758.78     16.98 o 
  -1   1   8     2842.31     2735.14     24.13 o 
   1   1   8     6947.62     7041.55     59.80 o 
   3   1   8    20457.16    22710.30    164.10 o 
   5   1   8     2772.13     2799.50     25.96 o 
   7   1   8        3.28        9.56      2.71 o 
   9   1   8       26.07       29.95      4.32 o 
  11   1   8      114.34      125.84      7.80 o 
  13   1   8      275.69      286.91     14.90 o 
  15   1   8      335.26      347.27     32.43 o 
  17   1   8        3.82       14.59     19.04 o 
 -18   2   8       26.01       21.40      8.77 o 
 -16   2   8       94.28       97.24      9.73 o 
 -14   2   8        6.57        5.37      4.07 o 
 -12   2   8       62.88       72.58      6.45 o 
 -10   2   8      164.97      180.06      8.13 o 
  -8   2   8      678.55      671.62     11.80 o 
  -6   2   8       50.66       56.31      3.85 o 
  -4   2   8      720.29      695.00      9.29 o 
  -2   2   8     2970.66     2980.83     26.30 o 
   0   2   8     3160.39     3157.23     27.51 o 
   2   2   8      144.01      148.26      3.83 o 
   4   2   8     3266.46     3658.33     39.76 o 
   6   2   8      641.00      751.06     12.23 o 
   8   2   8      242.61      229.87      9.25 o 
  10   2   8      441.75      390.67     11.59 o 
  12   2   8      118.17      113.30      9.79 o 
  14   2   8        1.88       13.14      9.04 o 
  16   2   8        0.32       19.79     10.63 o 
 -19   3   8        4.94       13.87      7.27 o 
 -17   3   8       75.19       68.70      9.23 o 
 -15   3   8       20.01       14.45      5.60 o 
 -13   3   8      473.07      461.46     22.31 o 
 -11   3   8      894.54      851.53     17.86 o 
  -9   3   8     2475.13     2278.72     27.25 o 
  -7   3   8     3057.70     3222.53     33.69 o 
  -5   3   8      255.06      283.05      6.09 o 
  -3   3   8     2877.94     3100.48     27.85 o 
  -1   3   8     2786.64     2985.14     26.93 o 
   1   3   8     3400.32     3698.45     28.07 o 
   3   3   8      255.53      244.76      5.56 o 
   5   3   8      412.91      386.67      8.65 o 
   7   3   8        2.16        5.03      2.67 o 
   9   3   8       75.26      101.80      5.80 o 
  11   3   8      214.94      215.31     10.07 o 
  13   3   8       13.44       12.86      7.13 o 
  15   3   8       17.54       30.91     10.71 o 
  17   3   8        1.08       27.82     12.00 o 
 -18   4   8        3.49       15.96      6.94 o 
 -16   4   8       24.75       26.65      7.13 o 
 -14   4   8      397.32      361.11     14.65 o 
 -12   4   8       18.48       17.23      5.70 o 
 -10   4   8     1572.38     1531.80     22.18 o 
  -8   4   8     1599.07     1568.86     29.82 o 
  -6   4   8     4416.50     4367.29     38.34 o 
  -4   4   8     3436.82     3491.93     31.50 o 
  -2   4   8      217.52      242.06      5.79 o 
   0   4   8     1859.27     1781.72     18.81 o 
   2   4   8     1056.72     1071.01     13.30 o 
   4   4   8        2.40        5.95      1.69 o 
   6   4   8       28.40       37.98      4.48 o 
   8   4   8     3160.50     3118.04     52.94 o 
  10   4   8      122.40      128.88      8.90 o 
  12   4   8       33.07       41.92      7.69 o 
  14   4   8       24.88       20.88      7.22 o 
  16   4   8        8.32       13.36     11.66 o 
 -17   5   8        0.15        0.97      5.62 o 
 -15   5   8       93.20       98.59     10.09 o 
 -13   5   8      105.55      112.22     10.22 o 
 -11   5   8      797.23      738.06     15.19 o 
  -9   5   8     1185.68     1112.36     21.30 o 
  -7   5   8      394.84      350.57      9.34 o 
  -5   5   8     1466.39     1343.72     16.46 o 
  -3   5   8     2244.95     2371.21     23.95 o 
  -1   5   8     1476.29     1436.46     16.47 o 
   1   5   8      474.37      454.72      7.66 o 
   3   5   8     2798.49     2750.59     26.44 o 
   5   5   8      147.36      140.30      6.34 o 
   7   5   8      325.91      302.28      9.31 o 
   9   5   8      155.74      172.55      7.71 o 
  11   5   8       55.92       90.31      9.93 o 
  13   5   8        4.02        8.92      9.03 o 
  15   5   8        6.96        9.05     10.57 o 
 -16   6   8        5.43        8.41      7.18 o 
 -14   6   8        4.65       -0.45      5.84 o 
 -12   6   8       19.39       30.18      7.23 o 
 -10   6   8      148.70      126.26      8.41 o 
  -8   6   8      200.40      184.70      8.76 o 
  -6   6   8      380.22      346.86     10.63 o 
  -4   6   8     5051.95     4632.70     72.00 o 
  -2   6   8       15.45       14.94      3.28 o 
   0   6   8      819.19      698.40     17.56 o 
   2   6   8      380.45      405.48      9.41 o 
   4   6   8     1285.51     1144.05     48.79 o 
   6   6   8      704.65      707.67     15.53 o 
   8   6   8      972.22      936.70     18.64 o 
  10   6   8      171.40      138.06     10.01 o 
  12   6   8      189.73      212.84     26.43 o 
  14   6   8       23.20       31.39     10.13 o 
 -15   7   8        3.61        8.87      9.74 o 
 -13   7   8      102.03      120.86     18.43 o 
 -11   7   8        0.80       -2.01      5.50 o 
  -9   7   8      210.37      191.95     11.76 o 
  -7   7   8      901.30      847.18     21.77 o 
  -5   7   8      808.47      755.28     16.97 o 
  -3   7   8       53.05       52.97      5.49 o 
  -1   7   8      454.50      441.53     15.69 o 
   1   7   8       14.11       12.63      3.47 o 
   3   7   8      820.99      738.15     27.88 o 
   5   7   8      488.57      510.04     16.80 o 
   7   7   8       35.87       44.20      6.90 o 
   9   7   8        1.66       -3.61      5.11 o 
  11   7   8       54.84       58.89      9.69 o 
  13   7   8       70.02       79.29     16.69 o 
 -14   8   8        0.37        7.48      9.39 o 
 -12   8   8      156.72      119.40     13.15 o 
 -10   8   8      188.16      178.13     14.48 o 
  -8   8   8      260.44      259.02     13.15 o 
  -6   8   8       54.30       56.79      7.79 o 
  -4   8   8      477.57      401.29     12.56 o 
  -2   8   8        0.07        3.10      2.89 o 
   0   8   8       79.48       87.30      6.95 o 
   2   8   8       21.03       16.31      5.73 o 
   4   8   8      887.92      857.40     33.62 o 
   6   8   8       13.86        6.04      5.75 o 
   8   8   8       74.25       81.20     10.94 o 
  10   8   8      111.74      112.84     12.85 o 
  12   8   8      343.67      355.60     19.34 o 
 -13   9   8       21.73       22.56      8.58 o 
 -11   9   8      146.44      163.10     22.87 o 
  -9   9   8       53.42       70.71      8.59 o 
  -7   9   8        0.29        2.49      4.02 o 
  -5   9   8      271.54      252.32     13.25 o 
  -3   9   8       37.02       56.01      6.20 o 
  -1   9   8      217.04      201.47     10.92 o 
   1   9   8      195.67      215.34      9.88 o 
   3   9   8       48.10       47.93      7.82 o 
   5   9   8       53.90       50.36      8.33 o 
   7   9   8       38.38       51.12      8.11 o 
   9   9   8        2.00        2.26      9.39 o 
  11   9   8        1.32       12.01      9.74 o 
 -10  10   8       76.09       82.97     11.61 o 
  -8  10   8       59.85       66.38      9.97 o 
  -6  10   8       36.48       30.91      6.65 o 
  -4  10   8      310.77      325.56     15.37 o 
  -2  10   8      182.70      189.17     10.54 o 
   0  10   8      241.18      213.14     10.69 o 
   2  10   8      225.96      212.54     13.90 o 
   4  10   8      292.56      326.77     16.58 o 
   6  10   8       26.87       28.47      7.82 o 
   8  10   8       77.95       94.93     14.87 o 
  10  10   8      141.16      149.20     21.39 o 
  -9  11   8      197.93      290.89     29.39 o 
  -7  11   8       25.20       34.26      6.67 o 
  -5  11   8       88.42      106.24     11.23 o 
  -3  11   8       85.60      112.71     11.11 o 
  -1  11   8       95.23       96.77      8.72 o 
   1  11   8       63.61       76.26     10.26 o 
   3  11   8      165.24      201.48     16.99 o 
   5  11   8       17.88       17.75     11.56 o 
   7  11   8      105.34      141.77     14.47 o 
  -4  12   8       41.89       41.81      8.16 o 
  -2  12   8        3.68       11.80      5.06 o 
   0  12   8       49.08       46.17      8.29 o 
   2  12   8        0.52       13.51      6.17 o 
 -19   1   9        0.49       16.59     15.91 o 
 -17   1   9        1.58        2.95      6.73 o 
 -15   1   9      211.45      207.52     11.16 o 
 -13   1   9      111.52       99.77      7.60 o 
 -11   1   9        0.24        0.62      2.59 o 
  -9   1   9        1.19       20.61     13.98 o 
  -7   1   9     1591.11     1559.83     19.10 o 
  -5   1   9      114.49       82.52      3.49 o 
  -3   1   9      908.83     1065.71     13.38 o 
  -1   1   9      353.26      312.91      5.93 o 
   1   1   9      212.33      137.64      4.52 o 
   3   1   9     1108.68     1175.97     13.80 o 
   5   1   9     2405.72     2544.73     24.03 o 
   7   1   9      418.73      420.38      9.06 o 
   9   1   9      501.39      462.50     12.28 o 
  11   1   9      315.53      308.49     11.79 o 
  13   1   9       23.31       25.49      6.96 o 
  15   1   9       11.63        7.42     10.39 o 
  17   1   9        6.69       -0.26      8.08 o 
 -18   2   9      161.37      141.49     16.67 o 
 -16   2   9       79.81       68.25     17.65 o 
 -14   2   9      801.95      780.24     19.67 o 
 -12   2   9        0.14       -0.16      2.89 o 
 -10   2   9     2674.27     2509.97     39.20 o 
  -8   2   9      123.02      150.84      6.11 o 
  -6   2   9     2388.49     2521.05     23.82 o 
  -4   2   9      233.91      312.00      6.10 o 
  -2   2   9     9909.35    10738.01     87.93 o 
   0   2   9     1381.21     1374.02     15.02 o 
   2   2   9     5219.04     5229.26     37.85 o 
   4   2   9     4265.87     4743.28     47.18 o 
   6   2   9     1683.08     1479.21     19.10 o 
   8   2   9     1210.39     1145.74     22.97 o 
  10   2   9      940.40      915.16     24.57 o 
  12   2   9      373.94      391.21     15.90 o 
  14   2   9        4.38       -3.18      7.78 o 
  16   2   9       18.96       41.05     12.78 o 
 -19   3   9       93.81      108.13     14.04 o 
 -17   3   9      208.16      235.79     15.08 o 
 -15   3   9       29.52       35.03      6.69 o 
 -13   3   9      163.73      172.54      9.75 o 
 -11   3   9      842.58      767.22     17.06 o 
  -9   3   9        5.03        1.52      2.94 o 
  -7   3   9     1551.86     1360.23     18.77 o 
  -5   3   9     1087.75     1093.18     16.58 o 
  -3   3   9      463.36      337.21      6.71 o 
  -1   3   9       27.55       11.20      1.91 o 
   1   3   9     3947.67     3811.82     29.28 o 
   3   3   9     1493.37     1725.22     18.20 o 
   5   3   9     3767.71     3812.44     38.19 o 
   7   3   9     2267.88     2208.44     26.12 o 
   9   3   9      261.49      271.54      8.48 o 
  11   3   9      307.51      291.77     11.44 o 
  13   3   9        1.17        8.27      6.08 o 
  15   3   9       47.21       35.18     12.74 o 
  17   3   9       24.33       25.57      9.35 o 
 -18   4   9       10.96       32.20     11.06 o 
 -16   4   9        4.38        4.11     10.18 o 
 -14   4   9      193.39      228.20     12.77 o 
 -12   4   9       24.01       25.75      4.79 o 
 -10   4   9      583.02      581.02     13.14 o 
  -8   4   9     2015.21     1850.22     24.24 o 
  -6   4   9     1342.87     1357.96     16.41 o 
  -4   4   9       54.49       46.71      3.29 o 
  -2   4   9      426.06      351.36      7.26 o 
   0   4   9     6370.38     7071.10     62.75 o 
   2   4   9     1779.50     1625.80     16.76 o 
   4   4   9      494.61      497.06     10.41 o 
   6   4   9     1082.01     1019.64     16.18 o 
   8   4   9     2293.78     2321.68     28.33 o 
  10   4   9      281.77      291.95     12.82 o 
  12   4   9        5.73       16.27      8.79 o 
  14   4   9        2.66        7.00      6.58 o 
  16   4   9       93.26       71.63     26.43 o 
 -17   5   9        1.70        1.54      9.31 o 
 -15   5   9       11.78       11.57      9.90 o 
 -13   5   9      695.50      671.16     19.72 o 
 -11   5   9      378.06      358.26     16.06 o 
  -9   5   9     2239.56     2144.86     28.03 o 
  -7   5   9      101.53      114.42      6.38 o 
  -5   5   9     1753.85     1696.16     19.51 o 
  -3   5   9       50.03       70.16      4.01 o 
  -1   5   9        1.90        4.66      1.91 o 
   1   5   9       14.29       22.23      2.49 o 
   3   5   9        2.08        3.46      2.04 o 
   5   5   9      514.33      481.73     18.70 o 
   7   5   9      188.34      170.97      8.56 o 
   9   5   9        2.77       10.34      5.21 o 
  11   5   9       24.22       17.76      6.94 o 
  13   5   9        5.41        8.12      6.86 o 
  15   5   9        1.01       11.55      7.60 o 
 -16   6   9      111.69      120.85     14.63 o 
 -14   6   9        2.01       -2.59      9.13 o 
 -12   6   9       80.86       72.43     10.78 o 
 -10   6   9        9.36       10.31      5.65 o 
  -8   6   9      507.85      461.41     13.12 o 
  -6   6   9      105.39      107.56      7.43 o 
  -4   6   9       90.73       83.93      5.96 o 
  -2   6   9      418.09      474.76     11.87 o 
   0   6   9       74.21       70.75      4.25 o 
   2   6   9      181.58      154.37      6.13 o 
   4   6   9      270.68      280.41      9.84 o 
   6   6   9      725.87      704.24     17.19 o 
   8   6   9      406.25      384.95     12.25 o 
  10   6   9      106.88       93.53     12.09 o 
  12   6   9       63.12       51.40      9.96 o 
  14   6   9       81.72       80.34     21.39 o 
 -15   7   9        2.92       -7.13      7.13 o 
 -13   7   9       12.35        7.13      9.56 o 
 -11   7   9      189.39      173.13     12.14 o 
  -9   7   9      265.98      227.39     15.97 o 
  -7   7   9     2261.28     2094.92     37.91 o 
  -5   7   9       55.67       49.76      6.77 o 
  -3   7   9       68.72       72.27      6.05 o 
  -1   7   9       84.90       75.54      5.96 o 
   1   7   9      394.23      388.86     11.25 o 
   3   7   9     1270.27     1182.66     25.73 o 
   5   7   9     4844.41     4797.99     65.70 o 
   7   7   9       25.65       43.82      6.87 o 
   9   7   9       44.35       69.74      7.88 o 
  11   7   9      175.09      138.24     18.26 o 
  13   7   9       52.69       70.25     15.48 o 
 -14   8   9       24.41       13.56      9.91 o 
 -12   8   9      253.43      285.61     21.82 o 
 -10   8   9      314.26      336.79     14.93 o 
  -8   8   9      184.81      140.68     13.44 o 
  -6   8   9      142.17      131.68     10.33 o 
  -4   8   9       14.57       26.69      4.60 o 
  -2   8   9     1324.96     1262.92     23.12 o 
   0   8   9       98.47      108.92      7.34 o 
   2   8   9        4.82       14.89      5.79 o 
   4   8   9     2447.70     2294.59     40.58 o 
   6   8   9     1511.93     1417.34     30.04 o 
   8   8   9      260.86      236.01     12.93 o 
  10   8   9       16.26       20.07      8.26 o 
  12   8   9       46.26       88.59     21.65 o 
 -13   9   9        0.16        3.13      9.04 o 
 -11   9   9      252.67      339.34     19.40 o 
  -9   9   9       69.77       59.32      8.29 o 
  -7   9   9       15.02       25.35      5.82 o 
  -5   9   9       21.54        6.38      5.15 o 
  -3   9   9       48.47       70.59      8.33 o 
  -1   9   9       18.66       19.42      4.51 o 
   1   9   9        2.99       13.27      5.15 o 
   3   9   9        0.89       -0.86      5.09 o 
   5   9   9      837.49      840.92     23.72 o 
   7   9   9       30.02       33.52      7.56 o 
   9   9   9       29.66       38.06     10.87 o 
  11   9   9        0.10        9.42      7.15 o 
 -10  10   9      186.23      199.93     16.91 o 
  -8  10   9        2.57        9.21      5.04 o 
  -6  10   9      241.59      267.07     17.25 o 
  -4  10   9       29.06       30.97      6.10 o 
  -2  10   9      505.91      533.68     15.96 o 
   0  10   9       18.94       24.03      6.98 o 
   2  10   9      651.38      590.72     29.14 o 
   4  10   9       21.75       23.67      9.64 o 
   6  10   9      136.76      129.52     11.53 o 
   8  10   9       68.93       74.24     12.41 o 
  -9  11   9       87.84      104.16     17.04 o 
  -7  11   9       25.14       39.90      7.48 o 
  -5  11   9        8.96        6.32      4.54 o 
  -3  11   9       26.50       36.92      8.43 o 
  -1  11   9        3.80       12.52      6.63 o 
   1  11   9        0.02        8.52      6.04 o 
   3  11   9        7.84        7.53      5.81 o 
   5  11   9       47.36       58.29      9.25 o 
   7  11   9        0.35       10.43      9.74 o 
  -4  12   9        8.26       14.16      6.00 o 
  -2  12   9        6.72       15.79      7.91 o 
   0  12   9      119.72      150.23     15.24 o 
   2  12   9       25.69       29.74      6.78 o 
 -18   0  10       34.40       63.64     15.13 o 
 -16   0  10      319.02      331.18     19.09 o 
 -14   0  10       25.63       19.10      6.01 o 
 -12   0  10      101.55      131.55     11.48 o 
 -10   0  10      381.22      376.11     23.82 o 
  -8   0  10      833.03      780.89     21.75 o 
  -6   0  10    15789.92    17168.14    178.94 o 
  -4   0  10     1850.09     1874.99     42.93 o 
  -2   0  10        4.32       18.74      2.86 o 
   0   0  10     2893.13     3229.41     40.72 o 
   2   0  10     2624.35     2556.11     30.73 o 
   4   0  10     7357.08     8395.93     99.86 o 
   6   0  10    20728.49    21934.99    226.97 o 
   8   0  10     3509.03     3284.53     56.21 o 
  10   0  10     2843.99     2681.63     50.91 o 
  12   0  10       43.20       60.52      9.23 o 
  14   0  10      412.87      450.03     39.47 o 
  16   0  10       15.06       17.39     13.91 o 
 -19   1  10        3.57        8.55      6.96 o 
 -17   1  10      197.85      221.08     14.95 o 
 -15   1  10        4.51        2.48      3.62 o 
 -13   1  10        0.70        3.09      2.98 o 
 -11   1  10        7.70       20.32     13.44 o 
  -9   1  10      261.33      212.64      8.42 o 
  -7   1  10      491.93      465.11      9.63 o 
  -5   1  10    11947.57    12768.79    104.35 o 
  -3   1  10      601.22      646.22      9.23 o 
  -1   1  10     1366.00     1393.61     22.31 o 
   1   1  10      421.08      375.07      7.52 o 
   3   1  10     1222.26     1435.07     15.41 o 
   5   1  10     2940.07     2930.52     27.48 o 
   7   1  10     2958.46     2947.68     31.55 o 
   9   1  10      261.98      259.48     10.76 o 
  11   1  10        1.74       -1.41      4.14 o 
  13   1  10       20.06       26.87     11.17 o 
  15   1  10        7.60       10.54     10.99 o 
  17   1  10       54.52       31.92     13.30 o 
 -18   2  10        3.46        5.01      7.39 o 
 -16   2  10        2.47       -3.13      4.57 o 
 -14   2  10       16.73       21.04      4.42 o 
 -12   2  10       66.54       88.36      7.07 o 
 -10   2  10       95.81       81.59      6.45 o 
  -8   2  10      349.25      362.94      8.80 o 
  -6   2  10     1198.26     1410.76     15.77 o 
  -4   2  10     1790.40     2023.42     20.83 o 
  -2   2  10        1.22       10.61      2.33 o 
   0   2  10     2474.48     2802.26     29.02 o 
   2   2  10      187.00      194.24      4.98 o 
   4   2  10       23.11       37.30      2.81 o 
   6   2  10       41.52       38.54      3.79 o 
   8   2  10     1912.75     1733.60     25.67 o 
  10   2  10      424.47      427.65     12.70 o 
  12   2  10        2.57        4.77      4.35 o 
  14   2  10        6.08       13.46      7.06 o 
  16   2  10       64.12       77.23     14.68 o 
 -17   3  10       58.93       61.87      8.94 o 
 -15   3  10        0.41        7.77      4.75 o 
 -13   3  10       23.84       33.92      5.46 o 
 -11   3  10     1027.07      976.92     19.85 o 
  -9   3  10      446.99      485.17     11.28 o 
  -7   3  10     2345.68     2385.82     27.96 o 
  -5   3  10      381.43      452.99      8.14 o 
  -3   3  10      825.29      902.64     13.34 o 
  -1   3  10     1475.55     1755.92     18.77 o 
   1   3  10      188.93      179.15      4.80 o 
   3   3  10       20.33       29.33      2.61 o 
   5   3  10       36.14       39.09      3.97 o 
   7   3  10      218.82      221.01      7.84 o 
   9   3  10        0.88       -0.77      3.63 o 
  11   3  10       12.62       27.21      5.27 o 
  13   3  10        1.96       -6.06      6.14 o 
  15   3  10       14.07       15.36     11.16 o 
 -18   4  10       12.62       23.19      6.80 o 
 -16   4  10       38.05       39.41      7.57 o 
 -14   4  10      223.60      243.66     13.47 o 
 -12   4  10      177.91      194.86     10.33 o 
 -10   4  10      333.58      337.71     10.29 o 
  -8   4  10     1857.72     1642.87     22.86 o 
  -6   4  10        1.35        7.00      4.11 o 
  -4   4  10     1681.96     1960.42     20.96 o 
  -2   4  10     1747.97     1681.07     18.84 o 
   0   4  10     2601.95     2895.79     30.43 o 
   2   4  10      461.02      479.65      8.23 o 
   4   4  10      199.45      224.48      7.41 o 
   6   4  10     1186.60     1127.35     22.57 o 
   8   4  10      532.23      533.07     12.16 o 
  10   4  10       49.72       61.49      6.51 o 
  12   4  10       10.19       17.54      9.38 o 
  14   4  10       78.26       82.26     14.77 o 
  16   4  10       13.25       24.34     20.26 o 
 -17   5  10       29.40       37.51      8.35 o 
 -15   5  10       36.17       34.70      7.10 o 
 -13   5  10      172.18      170.21     11.86 o 
 -11   5  10      115.55      119.32      7.41 o 
  -9   5  10     1110.55      929.51     22.18 o 
  -7   5  10     1270.73     1211.80     19.06 o 
  -5   5  10      693.93      674.88     19.52 o 
  -3   5  10      218.73      250.34      6.76 o 
  -1   5  10     1001.15      881.27     12.65 o 
   1   5  10      830.45      772.86     10.40 o 
   3   5  10     3456.17     3382.21     62.25 o 
   5   5  10      288.88      268.21      8.51 o 
   7   5  10      630.45      590.20     12.99 o 
   9   5  10      307.74      270.00     12.85 o 
  11   5  10      952.37      938.24     46.95 o 
  13   5  10        0.64        4.21      8.31 o 
  15   5  10       43.76       34.40     13.61 o 
 -16   6  10       56.88       76.09     13.91 o 
 -14   6  10       87.22       91.10     13.82 o 
 -12   6  10      348.84      343.65     14.88 o 
 -10   6  10      391.22      344.67     12.19 o 
  -8   6  10     1656.87     1658.81     27.37 o 
  -6   6  10     1583.72     1557.32     25.38 o 
  -4   6  10      472.65      400.35      9.66 o 
  -2   6  10     1526.47     1487.37     20.37 o 
   0   6  10       22.16       23.17      3.08 o 
   2   6  10      613.10      579.33     11.50 o 
   4   6  10      225.34      203.02      9.31 o 
   6   6  10      174.94      190.10      9.33 o 
   8   6  10       39.69       45.97      5.88 o 
  10   6  10      206.43      255.61     27.13 o 
  12   6  10       11.58       21.00      8.46 o 
  14   6  10        0.21       12.64      8.87 o 
 -15   7  10       76.83       73.38     15.65 o 
 -13   7  10       99.53       75.30     15.82 o 
 -11   7  10      280.49      281.51     14.32 o 
  -9   7  10       64.64       88.48      9.12 o 
  -7   7  10       24.30       25.16      6.79 o 
  -5   7  10       10.07       14.07      4.63 o 
  -3   7  10      349.49      355.68     12.78 o 
  -1   7  10      562.18      535.95     15.86 o 
   1   7  10       57.32       60.23      7.20 o 
   3   7  10      202.70      202.43     11.66 o 
   5   7  10      192.27      195.53     11.68 o 
   7   7  10      723.42      694.71     33.48 o 
   9   7  10      129.10      148.90     12.24 o 
  11   7  10      238.29      221.37     21.91 o 
  13   7  10       43.07       34.08     12.17 o 
 -14   8  10       49.13       48.52     12.69 o 
 -12   8  10       75.09       88.45     12.78 o 
 -10   8  10       58.29       57.82      8.16 o 
  -8   8  10      215.06      232.20     12.82 o 
  -6   8  10     1065.85      993.80     29.11 o 
  -4   8  10        9.62       10.31      4.29 o 
  -2   8  10      252.53      212.04     11.29 o 
   0   8  10        7.59        8.11      3.48 o 
   2   8  10      453.40      506.15     32.37 o 
   4   8  10       81.18       92.11      9.24 o 
   6   8  10      199.27      202.84     12.45 o 
   8   8  10      102.36      102.74     10.13 o 
  10   8  10      129.55      158.43     17.39 o 
  12   8  10      190.56      199.11     22.43 o 
 -13   9  10      445.49      485.33     32.34 o 
 -11   9  10       19.13       13.16     10.78 o 
  -9   9  10       48.78       42.78      7.99 o 
  -7   9  10        6.29        8.38      4.39 o 
  -5   9  10      188.93      158.34     11.58 o 
  -3   9  10      228.93      208.78     10.47 o 
  -1   9  10        0.62        6.51      3.71 o 
   1   9  10       59.17       54.02      8.03 o 
   3   9  10        9.27        9.15      5.85 o 
   5   9  10      460.75      456.49     17.84 o 
   7   9  10       86.54       96.39     10.17 o 
   9   9  10       77.30       86.53     13.22 o 
  11   9  10       15.54       12.65     10.09 o 
 -10  10  10        1.74        1.66      5.91 o 
  -8  10  10        5.91        9.45      5.73 o 
  -6  10  10        9.32       11.01      5.01 o 
  -4  10  10      245.71      223.04     13.19 o 
  -2  10  10      151.84      171.75     10.27 o 
   0  10  10        0.46        5.85      6.08 o 
   2  10  10      114.84      111.12     11.31 o 
   4  10  10        8.00       -9.05      9.06 o 
   6  10  10      233.08      221.73     17.01 o 
   8  10  10        0.40        8.92      7.00 o 
  -7  11  10       65.04       57.53      8.34 o 
  -5  11  10       94.42       83.68      9.35 o 
  -3  11  10       10.64        8.58      5.01 o 
  -1  11  10       35.49       24.54      7.01 o 
   1  11  10      197.48      229.87     22.51 o 
   3  11  10      197.01      213.97     14.92 o 
   5  11  10       40.90       40.33      8.36 o 
  -2  12  10       51.97       65.04     14.09 o 
   0  12  10       26.02       46.55     10.52 o 
 -19   1  11       20.17       41.25      9.03 o 
 -17   1  11        0.44       14.11      5.74 o 
 -15   1  11        0.90       -3.33      3.61 o 
 -13   1  11        0.85        1.17      3.97 o 
 -11   1  11      804.64      719.76     19.53 o 
  -9   1  11      790.00      653.29     31.17 o 
  -7   1  11      593.46      569.74      8.80 o 
  -5   1  11        0.15        2.90      1.60 o 
  -3   1  11      688.41      689.68     10.00 o 
  -1   1  11       15.14       16.75      2.11 o 
   1   1  11     9359.34     9608.33     81.67 o 
   3   1  11     1754.79     1946.81     20.64 o 
   5   1  11      380.91      374.92      9.00 o 
   7   1  11       56.16       68.20      8.61 o 
   9   1  11      270.95      275.68     10.62 o 
  11   1  11       16.90       25.55      5.26 o 
  13   1  11       33.83       34.04      7.55 o 
  15   1  11        0.99       14.77     11.36 o 
  17   1  11        6.77       16.57     11.39 o 
 -18   2  11      115.64       99.99     11.09 o 
 -16   2  11      104.57      103.92     10.74 o 
 -14   2  11       74.79       96.09     13.86 o 
 -12   2  11     1833.12     1744.00     28.65 o 
 -10   2  11       30.62       40.10      5.07 o 
  -8   2  11       80.77       73.95      5.92 o 
  -6   2  11     3338.26     3301.92     30.37 o 
  -4   2  11     2916.79     2901.60     27.18 o 
  -2   2  11     1232.90     1300.08     15.26 o 
   0   2  11     2247.00     2115.34     21.58 o 
   2   2  11      305.02      394.44      6.98 o 
   4   2  11     1969.84     1889.73     20.77 o 
   6   2  11      181.59      165.97      6.75 o 
   8   2  11     1503.09     1372.21     30.49 o 
  10   2  11      418.48      451.09     13.23 o 
  12   2  11      107.30      119.70      8.52 o 
  14   2  11       38.17       30.02      8.36 o 
  16   2  11        2.62        4.94     16.09 o 
 -17   3  11       41.19       20.88      7.21 o 
 -15   3  11      100.41      110.80      9.19 o 
 -13   3  11      213.84      209.81     10.58 o 
 -11   3  11     1143.21     1067.45     31.85 o 
  -9   3  11     1895.95     1687.39     35.72 o 
  -7   3  11     2966.21     2707.88     31.05 o 
  -5   3  11      382.13      357.56      7.34 o 
  -3   3  11     3080.08     3242.74     30.31 o 
  -1   3  11     1692.94     1701.35     18.75 o 
   1   3  11      449.31      427.20      7.36 o 
   3   3  11     6161.62     5930.43     49.83 o 
   5   3  11     2124.84     2125.90     25.83 o 
   7   3  11      309.63      299.32     10.97 o 
   9   3  11       45.67       46.72      9.19 o 
  11   3  11      433.87      479.78     16.04 o 
  13   3  11       60.50       54.49      9.07 o 
  15   3  11      180.21      179.15     20.26 o 
 -18   4  11        2.31        9.83      5.80 o 
 -16   4  11      201.96      227.12     14.72 o 
 -14   4  11        1.96       10.32      4.46 o 
 -12   4  11      118.71      146.98      9.41 o 
 -10   4  11     5191.27     4901.65     56.16 o 
  -8   4  11      245.83      245.60      9.22 o 
  -6   4  11      797.57      821.35     17.86 o 
  -4   4  11      598.09      571.96     10.46 o 
  -2   4  11       41.78       59.18      3.72 o 
   0   4  11        2.11       11.73      2.36 o 
   2   4  11      387.63      430.35      8.09 o 
   4   4  11     2707.63     2522.13     61.51 o 
   6   4  11      979.51      932.54     15.99 o 
   8   4  11       20.79       36.06      4.48 o 
  10   4  11        1.24        6.00      4.56 o 
  12   4  11       70.85       67.04      9.11 o 
  14   4  11       18.91       26.61     12.75 o 
  16   4  11        3.94       23.37     17.82 o 
 -17   5  11       40.59       44.48      8.49 o 
 -15   5  11      234.90      253.04     16.07 o 
 -13   5  11      105.75      107.31      9.08 o 
 -11   5  11       91.61      106.22      8.33 o 
  -9   5  11       34.21       21.18      3.97 o 
  -7   5  11     1528.28     1562.50     33.87 o 
  -5   5  11       34.79       33.62      3.30 o 
  -3   5  11       64.36       55.69      4.03 o 
  -1   5  11       25.99       40.74      3.89 o 
   1   5  11        0.16        4.27      1.84 o 
   3   5  11       25.88       28.58      3.91 o 
   5   5  11      300.98      305.33      9.30 o 
   7   5  11      846.61      738.89     14.72 o 
   9   5  11      191.67      191.09      9.53 o 
  11   5  11       21.00       46.66     13.04 o 
  13   5  11       13.23       20.57     10.28 o 
  15   5  11       85.12      101.00     25.91 o 
 -16   6  11        4.91       25.24      8.94 o 
 -14   6  11        5.09        6.29      7.06 o 
 -12   6  11      123.60      123.82     10.95 o 
 -10   6  11       25.42       38.00      8.66 o 
  -8   6  11      548.26      520.62     14.48 o 
  -6   6  11       69.57       77.56      7.30 o 
  -4   6  11      137.60      165.02      6.43 o 
  -2   6  11      161.18      171.11      7.74 o 
   0   6  11       37.65       47.11      4.11 o 
   2   6  11      643.80      604.20     14.39 o 
   4   6  11     2061.87     1999.31     29.52 o 
   6   6  11       68.53       65.08      6.56 o 
   8   6  11      820.51      827.63     18.31 o 
  10   6  11       78.14       88.07      7.68 o 
  12   6  11        7.75       10.73      8.42 o 
  14   6  11       20.30       18.26     14.26 o 
 -15   7  11        0.40        3.83      6.26 o 
 -13   7  11        0.35       11.82      9.22 o 
 -11   7  11       71.93       75.46      8.97 o 
  -9   7  11      374.48      354.28     19.73 o 
  -7   7  11       30.12       27.83      5.95 o 
  -5   7  11      366.39      242.93     14.55 o 
  -3   7  11      639.95      613.42     14.81 o 
  -1   7  11      140.96      113.28      7.18 o 
   1   7  11      648.51      646.47     14.87 o 
   3   7  11     1483.06     1472.94     29.82 o 
   5   7  11      264.69      248.32     13.81 o 
   7   7  11     1295.88     1160.14     26.10 o 
   9   7  11       76.62       98.99      9.30 o 
  11   7  11       18.00        8.35     10.61 o 
  13   7  11        7.71        6.78      9.91 o 
 -14   8  11        0.72       -6.09      6.09 o 
 -12   8  11       91.89       87.76     12.16 o 
 -10   8  11      131.56      115.91     10.91 o 
  -8   8  11       66.53       74.97      8.71 o 
  -6   8  11      164.56      152.34     11.00 o 
  -4   8  11     1811.87     1599.01     32.89 o 
  -2   8  11      652.50      564.41     14.95 o 
   0   8  11       50.21       59.45      6.04 o 
   2   8  11       13.15       24.50      6.36 o 
   4   8  11        3.32       -3.33      7.82 o 
   6   8  11        3.01        9.66      5.77 o 
   8   8  11      469.42      447.73     16.99 o 
  10   8  11       26.25       26.78      9.35 o 
  12   8  11        2.24       22.43     12.87 o 
 -13   9  11       53.06       76.69     15.65 o 
 -11   9  11      128.91      189.91     16.35 o 
  -9   9  11        3.08       15.07      5.81 o 
  -7   9  11      121.25      166.08     12.43 o 
  -5   9  11      130.48      112.30     10.33 o 
  -3   9  11      546.58      538.25     15.42 o 
  -1   9  11       17.89       13.93      4.37 o 
   1   9  11      445.29      470.18     22.71 o 
   3   9  11       99.55       97.01     10.03 o 
   5   9  11      104.51      108.71     10.87 o 
   7   9  11      292.23      296.63     15.57 o 
   9   9  11       36.69       24.41      9.28 o 
 -10  10  11       24.84       33.56      8.60 o 
  -8  10  11       56.75       53.89      8.38 o 
  -6  10  11      135.50      151.46     12.27 o 
  -4  10  11        0.42        6.38      5.42 o 
  -2  10  11      110.38      145.72      9.92 o 
   0  10  11      311.21      309.44     16.50 o 
   2  10  11      237.54      231.66     14.94 o 
   4  10  11      150.34      153.11     12.72 o 
   6  10  11       72.23       81.58     10.35 o 
   8  10  11        5.27       11.05     15.65 o 
  -7  11  11       45.10       39.32      6.96 o 
  -5  11  11       12.78       13.90      5.45 o 
  -3  11  11       30.79       31.76      7.04 o 
  -1  11  11       20.60       22.56      6.59 o 
   1  11  11       63.95       58.23      9.08 o 
   3  11  11       23.70       39.10      8.67 o 
   5  11  11      120.53      140.69     12.34 o 
 -18   0  12       70.99       68.51     16.35 o 
 -16   0  12       19.74        8.21      6.33 o 
 -14   0  12      551.70      428.67     28.08 o 
 -12   0  12      186.47      225.31     14.60 o 
 -10   0  12     2384.52     2244.45     83.56 o 
  -8   0  12     1599.33     1479.38     33.76 o 
  -6   0  12      364.52      294.71     10.16 o 
  -4   0  12     5409.99     5316.32     62.89 o 
  -2   0  12    21374.77    21943.04    226.75 o 
   0   0  12     2054.47     2335.60     35.07 o 
   2   0  12      164.75      209.54      7.89 o 
   4   0  12     2541.80     2952.90    106.53 o 
   6   0  12     2232.10     1954.74    106.51 o 
   8   0  12       86.18       65.55      8.52 o 
  10   0  12     1414.91     1306.93     33.34 o 
  12   0  12      763.26      693.41     32.52 o 
  14   0  12        9.67       -2.96     11.82 o 
  16   0  12      360.14      388.30     39.82 o 
 -19   1  12       12.51       31.41     22.78 o 
 -17   1  12       73.03       76.68      9.94 o 
 -15   1  12       49.75       64.83      7.25 o 
 -13   1  12        0.82        6.24      3.71 o 
 -11   1  12      242.76      224.20      9.92 o 
  -9   1  12      263.95      276.87     11.68 o 
  -7   1  12     1724.21     1767.11     28.64 o 
  -5   1  12      987.66     1256.95     15.07 o 
  -3   1  12     1429.44     1346.30     15.81 o 
  -1   1  12      720.30      686.27     10.41 o 
   1   1  12       33.09       74.16      4.18 o 
   3   1  12     1216.20     1302.05     14.60 o 
   5   1  12     1637.76     1675.72     21.87 o 
   7   1  12       31.08       37.42      5.26 o 
   9   1  12       72.20       83.58     10.77 o 
  11   1  12       94.59       75.59      9.66 o 
  13   1  12       11.92       23.95      5.84 o 
  15   1  12       50.06       67.21     22.35 o 
 -18   2  12        3.70        4.40      5.60 o 
 -16   2  12      151.22      149.23     11.08 o 
 -14   2  12       62.23       62.76      7.05 o 
 -12   2  12      368.22      367.59     12.59 o 
 -10   2  12      397.64      367.09     11.68 o 
  -8   2  12       63.09       46.36      4.27 o 
  -6   2  12     2897.67     2878.25     44.93 o 
  -4   2  12      515.39      468.39      8.46 o 
  -2   2  12     2790.91     2964.86     28.29 o 
   0   2  12     2205.69     2446.69     24.58 o 
   2   2  12      369.29      291.86      6.21 o 
   4   2  12     1331.40     1231.88     21.36 o 
   6   2  12       32.32       28.05      3.78 o 
   8   2  12      239.95      242.36     10.02 o 
  10   2  12      425.31      407.31     13.01 o 
  12   2  12        2.81        7.69      4.81 o 
  14   2  12        4.88        6.65      7.19 o 
  16   2  12        1.07       -9.53      9.53 o 
 -17   3  12       40.83       41.80      7.54 o 
 -15   3  12       38.49       59.02      7.35 o 
 -13   3  12      201.39      246.83     11.72 o 
 -11   3  12      760.65      751.06     17.82 o 
  -9   3  12      825.62      739.25     14.54 o 
  -7   3  12     2784.00     2491.53     42.41 o 
  -5   3  12       40.08       61.19      3.80 o 
  -3   3  12       57.75       63.01      4.86 o 
  -1   3  12       14.01       10.67      2.16 o 
   1   3  12        7.48        4.92      1.75 o 
   3   3  12      195.84      219.78      6.26 o 
   5   3  12       41.31       44.73      4.64 o 
   7   3  12      211.95      208.17      8.01 o 
   9   3  12      115.05      102.29      7.64 o 
  11   3  12       35.43       34.61      5.88 o 
  13   3  12        0.53       -5.16      6.64 o 
  15   3  12      146.06      133.90     36.95 o 
 -18   4  12       18.02       19.03      6.66 o 
 -16   4  12       15.89       20.60      6.93 o 
 -14   4  12      414.74      402.22     14.41 o 
 -12   4  12      117.96      111.72      8.92 o 
 -10   4  12      789.09      753.42     17.14 o 
  -8   4  12     1035.66      934.78     28.86 o 
  -6   4  12     2268.85     2067.67     26.47 o 
  -4   4  12      256.15      274.29      7.06 o 
  -2   4  12      151.11      171.82      5.86 o 
   0   4  12       23.48       13.39      2.62 o 
   2   4  12        4.92        9.64      2.03 o 
   4   4  12      167.29      188.85      8.54 o 
   6   4  12       13.93       22.62      4.05 o 
   8   4  12       45.23       48.17      5.60 o 
  10   4  12      341.84      333.68     12.36 o 
  12   4  12        2.17        3.89      6.82 o 
  14   4  12        2.61       25.62     14.09 o 
 -17   5  12      221.08      220.32     15.42 o 
 -15   5  12        6.38        3.91      5.75 o 
 -13   5  12       78.10       68.86      7.37 o 
 -11   5  12        8.02       10.49      4.35 o 
  -9   5  12     1223.64     1100.49     19.39 o 
  -7   5  12     4341.72     4124.41     44.54 o 
  -5   5  12     1157.08     1101.38     22.13 o 
  -3   5  12     2637.30     2410.31     38.95 o 
  -1   5  12     3205.78     3162.18     31.32 o 
   1   5  12     1947.00     1749.67     18.17 o 
   3   5  12      620.82      557.85     14.87 o 
   5   5  12     2683.16     2589.03     39.13 o 
   7   5  12        9.34       15.07      4.51 o 
   9   5  12      597.56      550.54     16.66 o 
  11   5  12       41.99       40.57     25.04 o 
  13   5  12      151.51      181.92     19.80 o 
  15   5  12       17.27        6.14     10.59 o 
 -16   6  12        1.16        1.79      6.43 o 
 -14   6  12        8.59        7.71     10.09 o 
 -12   6  12       16.70       25.85      6.18 o 
 -10   6  12      477.86      487.89     14.74 o 
  -8   6  12        4.30        1.16      3.56 o 
  -6   6  12      935.53      887.38     24.60 o 
  -4   6  12       14.25       30.08      3.52 o 
  -2   6  12     1695.32     1580.25     23.45 o 
   0   6  12        8.83       10.31      3.14 o 
   2   6  12       77.86       88.66      6.93 o 
   4   6  12      955.36      924.85     19.17 o 
   6   6  12       80.32       85.41      9.90 o 
   8   6  12      110.99       97.65      7.94 o 
  10   6  12      226.25      229.46     16.04 o 
  12   6  12        4.51       -7.62      7.62 o 
  14   6  12        3.82        4.50      8.36 o 
 -15   7  12        0.18       12.00      7.30 o 
 -13   7  12      180.32      173.02     21.04 o 
 -11   7  12       66.61       90.32     16.17 o 
  -9   7  12       63.16       73.82      8.54 o 
  -7   7  12      350.43      352.52     14.79 o 
  -5   7  12      143.58      173.55     14.80 o 
  -3   7  12      132.80      141.40      8.06 o 
  -1   7  12      176.44      159.62      8.16 o 
   1   7  12     1149.11     1111.20     25.55 o 
   3   7  12        1.08        1.77      4.75 o 
   5   7  12      379.19      388.29     15.11 o 
   7   7  12       48.68       59.03      8.27 o 
   9   7  12      911.44      890.96     23.13 o 
  11   7  12       21.73       25.04     12.17 o 
  13   7  12        0.18       22.95     10.09 o 
 -14   8  12       83.20       73.73     15.30 o 
 -12   8  12      299.42      252.49     24.87 o 
 -10   8  12        0.42        2.08      4.41 o 
  -8   8  12        0.02        4.72      4.87 o 
  -6   8  12      164.82      163.55     11.57 o 
  -4   8  12        2.79        0.29      4.04 o 
  -2   8  12      194.60      181.88      9.05 o 
   0   8  12       86.05       91.10      9.39 o 
   2   8  12      577.12      582.39     43.16 o 
   4   8  12       81.39       81.73      8.88 o 
   6   8  12      109.71      116.77     10.75 o 
   8   8  12       10.81       12.07      6.34 o 
  10   8  12        9.57        3.03      7.24 o 
 -11   9  12       11.86       18.12      9.04 o 
  -9   9  12       44.53       49.10      8.32 o 
  -7   9  12       14.92       16.84      5.41 o 
  -5   9  12        7.56       14.56      5.91 o 
  -3   9  12       63.24       72.62      7.30 o 
  -1   9  12      241.41      241.80     11.01 o 
   1   9  12        5.62        4.46      5.92 o 
   3   9  12      138.03      121.84     11.15 o 
   5   9  12        1.74       -5.52      5.52 o 
   7   9  12      119.42      123.93     11.54 o 
   9   9  12      118.04      133.84     15.17 o 
 -10  10  12        1.76        8.88      6.69 o 
  -8  10  12       65.18       69.68      9.26 o 
  -6  10  12       98.21      105.22     10.96 o 
  -4  10  12       24.85       22.91      6.13 o 
  -2  10  12      258.28      274.52     12.49 o 
   0  10  12        5.62       17.24      6.96 o 
   2  10  12      309.98      270.44     15.94 o 
   4  10  12      238.23      244.51     15.31 o 
   6  10  12       90.70       99.20     11.04 o 
   8  10  12       92.94      110.42     20.69 o 
  -7  11  12      115.92      155.83     12.87 o 
  -5  11  12       71.81      116.13     11.34 o 
  -3  11  12      261.79      252.01     14.62 o 
  -1  11  12       32.99       25.37      7.07 o 
   1  11  12       14.75       21.14      6.53 o 
   3  11  12      101.08      125.55     12.54 o 
   5  11  12       63.31       64.51     17.22 o 
 -17   1  13        0.73        2.25      4.91 o 
 -15   1  13        0.09       -0.41      3.81 o 
 -13   1  13      645.75      593.57     17.82 o 
 -11   1  13       59.48       61.48      6.42 o 
  -9   1  13       72.36       62.60      6.01 o 
  -7   1  13       38.59       58.36      4.29 o 
  -5   1  13     1008.43      942.01     12.84 o 
  -3   1  13      260.86      255.30      6.37 o 
  -1   1  13     1007.98      857.09     12.27 o 
   1   1  13        5.61        7.49      3.14 o 
   3   1  13      233.80      191.14      5.76 o 
   5   1  13        3.44        4.62      2.85 o 
   7   1  13       70.17       94.28      6.93 o 
   9   1  13      160.56      142.71      8.71 o 
  11   1  13       29.45       22.09      5.42 o 
  13   1  13        7.98       -0.17      7.15 o 
  15   1  13        9.12        5.08     11.35 o 
 -18   2  13       30.67       30.80      7.58 o 
 -16   2  13      618.93      658.52     25.35 o 
 -14   2  13        1.62        2.92      3.67 o 
 -12   2  13      584.79      582.29     20.31 o 
 -10   2  13       12.09       15.97      3.85 o 
  -8   2  13     1209.65     1158.04     17.92 o 
  -6   2  13        0.78       14.30      3.84 o 
  -4   2  13     2103.10     2127.78     24.80 o 
  -2   2  13      984.61      975.60     18.46 o 
   0   2  13     2687.74     2604.30     26.22 o 
   2   2  13      396.86      446.77      8.01 o 
   4   2  13     4652.49     4517.03     45.59 o 
   6   2  13     2023.17     1854.40     24.44 o 
   8   2  13      697.25      674.52     15.83 o 
  10   2  13      262.76      267.58     11.48 o 
  12   2  13      186.94      167.14     10.18 o 
  14   2  13        5.41        3.24      7.06 o 
  16   2  13        9.53        7.72     10.90 o 
 -17   3  13      118.09      156.46     13.65 o 
 -15   3  13      446.54      406.42     15.22 o 
 -13   3  13      318.75      299.25     12.97 o 
 -11   3  13       48.75       57.34      6.48 o 
  -9   3  13       39.08       53.03      5.14 o 
  -7   3  13       24.96       17.32      5.38 o 
  -5   3  13     2432.77     2332.35     24.49 o 
  -3   3  13       75.42       73.30      4.16 o 
  -1   3  13     4107.98     3799.24     35.22 o 
   1   3  13      305.79      303.80      6.72 o 
   3   3  13     2903.88     2709.17     31.44 o 
   5   3  13     1056.66     1015.67     17.09 o 
   7   3  13        1.48        0.35      2.93 o 
   9   3  13      292.88      339.74     11.79 o 
  11   3  13      387.30      369.50     13.57 o 
  13   3  13       12.22       -4.26      6.52 o 
  15   3  13        0.24       -6.97     13.48 o 
 -16   4  13      163.88      226.14     15.34 o 
 -14   4  13      139.62      158.31     11.05 o 
 -12   4  13       46.30       48.18      6.37 o 
 -10   4  13      198.91      241.38     14.73 o 
  -8   4  13      672.76      624.26     21.98 o 
  -6   4  13     2889.86     2775.38     32.84 o 
  -4   4  13      774.41      719.15     11.97 o 
  -2   4  13      798.02      801.68     12.56 o 
   0   4  13      527.01      541.13     10.85 o 
   2   4  13        1.78        5.47      2.50 o 
   4   4  13      750.02      742.40     14.48 o 
   6   4  13      260.23      240.89      8.79 o 
   8   4  13       11.11       14.85      4.05 o 
  10   4  13      173.51      191.27     10.38 o 
  12   4  13       61.96       64.88      9.70 o 
  14   4  13       10.28       13.37      8.82 o 
 -17   5  13       16.68       26.95      6.79 o 
 -15   5  13       16.71       25.49      6.61 o 
 -13   5  13       31.85       45.27      6.92 o 
 -11   5  13      121.33      163.08     10.49 o 
  -9   5  13      541.78      541.27     13.41 o 
  -7   5  13      172.40      180.54      8.48 o 
  -5   5  13      608.20      674.20     13.98 o 
  -3   5  13      162.37      154.57     12.73 o 
  -1   5  13      134.80      126.26      5.74 o 
   1   5  13      158.32      181.99      5.91 o 
   3   5  13      811.89      777.47     15.09 o 
   5   5  13     2382.80     2280.22     29.33 o 
   7   5  13        2.57        4.44      3.89 o 
   9   5  13       45.96       48.61      6.98 o 
  11   5  13      112.39      110.19      9.44 o 
  13   5  13       13.92        2.71      6.75 o 
 -16   6  13       28.65       53.50     10.83 o 
 -14   6  13        0.66        7.47      6.55 o 
 -12   6  13        4.66        7.36      5.19 o 
 -10   6  13        3.54        5.20      4.08 o 
  -8   6  13      439.41      445.29     13.81 o 
  -6   6  13       15.87       19.72      4.00 o 
  -4   6  13        0.41        4.94      2.51 o 
  -2   6  13      500.17      426.63     10.64 o 
   0   6  13     1076.61     1026.41     15.63 o 
   2   6  13      245.75      231.62     17.75 o 
   4   6  13      445.68      401.89     21.48 o 
   6   6  13      148.99      162.11     10.89 o 
   8   6  13       77.93       77.05      8.82 o 
  10   6  13        0.83       -3.61      5.54 o 
  12   6  13        5.28        8.04      8.03 o 
 -15   7  13       70.15       79.64     15.13 o 
 -13   7  13        2.10       -6.78      6.78 o 
 -11   7  13        0.01        2.39      4.65 o 
  -9   7  13       73.16       74.86      8.46 o 
  -7   7  13      140.79      127.47     12.96 o 
  -5   7  13      275.88      258.89     15.42 o 
  -3   7  13        5.83        8.79      3.39 o 
  -1   7  13      448.09      411.11     12.27 o 
   1   7  13       24.06       30.64      6.57 o 
   3   7  13        0.36       -2.57      4.54 o 
   5   7  13       67.15       57.25      9.53 o 
   7   7  13     1721.54     1584.16     32.19 o 
   9   7  13        2.73        6.60      5.63 o 
  11   7  13       20.21       40.86     12.35 o 
 -14   8  13       33.63       49.21     12.52 o 
 -12   8  13        0.78        7.75      6.49 o 
 -10   8  13      180.76      210.10     16.18 o 
  -8   8  13      334.22      361.80     16.26 o 
  -6   8  13        0.22        2.29      4.05 o 
  -4   8  13      251.91      233.42     16.83 o 
  -2   8  13      227.98      224.64     10.06 o 
   0   8  13      671.10      643.99     20.11 o 
   2   8  13      243.48      256.40     13.91 o 
   4   8  13       48.64       48.75      7.76 o 
   6   8  13      911.03      915.26     30.48 o 
   8   8  13      218.49      223.47     13.68 o 
  10   8  13        4.43       -5.48      7.25 o 
 -11   9  13       17.27       44.05      7.97 o 
  -9   9  13      383.73      424.29     18.06 o 
  -7   9  13       10.89        8.97      6.66 o 
  -5   9  13       19.74       23.83      6.77 o 
  -3   9  13        2.10       10.46      5.01 o 
  -1   9  13      275.62      292.42     17.32 o 
   1   9  13        8.23       19.73      6.96 o 
   3   9  13      196.36      219.26     14.26 o 
   5   9  13        2.09        6.52      6.17 o 
   7   9  13      239.78      221.76     15.44 o 
   9   9  13       63.99       81.85     14.61 o 
 -10  10  13        4.34        3.62      7.41 o 
  -8  10  13      173.00      166.58     13.65 o 
  -6  10  13        2.21        3.15      5.28 o 
  -4  10  13      158.41      175.26     12.99 o 
  -2  10  13       32.08       43.36      8.28 o 
   0  10  13      786.21      764.66     24.48 o 
   2  10  13      211.21      222.37     14.96 o 
   4  10  13      134.79      147.92     16.34 o 
   6  10  13       36.55       35.12     10.29 o 
  -5  11  13        9.89       10.09      5.37 o 
  -3  11  13       13.85       28.60      8.24 o 
  -1  11  13       24.67       20.14     13.98 o 
   1  11  13       32.61       39.36      7.29 o 
   3  11  13       16.12       20.67      7.53 o 
 -18   0  14       12.60       35.47      9.64 o 
 -16   0  14       45.09       56.87     10.23 o 
 -14   0  14      966.14      900.56     30.66 o 
 -12   0  14       62.21       32.30      7.43 o 
 -10   0  14      790.21      787.15     25.85 o 
  -8   0  14     1476.73     1385.08     56.52 o 
  -6   0  14      200.55      166.10      7.70 o 
  -4   0  14     6640.39     6695.85    148.47 o 
  -2   0  14     2616.52     2707.82     38.20 o 
   0   0  14     2679.00     2668.78     38.29 o 
   2   0  14     1516.65     1563.88     27.15 o 
   4   0  14      179.87      162.20     22.04 o 
   6   0  14      314.54      345.54     15.57 o 
   8   0  14     8342.23     7814.63    116.37 o 
  10   0  14      409.13      353.71     17.58 o 
  12   0  14       20.20       11.90      7.65 o 
  14   0  14       23.16       35.47     15.48 o 
 -17   1  14       88.11       67.71      7.98 o 
 -15   1  14       55.93       65.53      7.60 o 
 -13   1  14      667.75      646.87     26.68 o 
 -11   1  14      149.76      203.05     11.85 o 
  -9   1  14      433.44      406.04     12.50 o 
  -7   1  14        3.91        2.07      2.42 o 
  -5   1  14        0.71        1.95      1.75 o 
  -3   1  14      623.72      642.22     10.68 o 
  -1   1  14       34.38       53.29      3.73 o 
   1   1  14      107.05      119.90      5.40 o 
   3   1  14       34.60       35.07      3.27 o 
   5   1  14       14.16       11.64      3.13 o 
   7   1  14     2134.10     2117.53     31.08 o 
   9   1  14     1744.94     1580.64     26.99 o 
  11   1  14        9.63        8.93      5.29 o 
  13   1  14       62.51       88.77      8.70 o 
  15   1  14      165.33      198.50     39.13 o 
 -18   2  14       31.19       57.09      8.51 o 
 -16   2  14        3.14        7.33      5.97 o 
 -14   2  14       61.12       67.28      7.68 o 
 -12   2  14      241.29      255.31     11.95 o 
 -10   2  14      268.12      309.26     11.45 o 
  -8   2  14     1832.14     1797.83     27.18 o 
  -6   2  14      985.96      946.57     25.66 o 
  -4   2  14      288.22      311.62      7.42 o 
  -2   2  14       55.47       51.87      3.76 o 
   0   2  14     1107.66     1050.15     14.54 o 
   2   2  14      195.62      171.70      5.66 o 
   4   2  14       56.64       65.10      5.37 o 
   6   2  14      114.46      108.30      6.56 o 
   8   2  14      159.88      143.94      8.70 o 
  10   2  14       46.07       54.81      6.69 o 
  12   2  14       19.52       14.77      5.82 o 
  14   2  14       22.83       39.82      9.02 o 
 -17   3  14      110.13      123.96     12.21 o 
 -15   3  14        2.90        5.38      6.84 o 
 -13   3  14       77.39      105.72      9.21 o 
 -11   3  14       17.91       11.52      4.38 o 
  -9   3  14      279.74      259.83      9.93 o 
  -7   3  14       13.45       15.14      3.83 o 
  -5   3  14      811.21      870.40     15.42 o 
  -3   3  14      333.57      336.76      7.90 o 
  -1   3  14      890.22      917.05     13.69 o 
   1   3  14        9.21        4.39      2.51 o 
   3   3  14      822.49      791.00     16.09 o 
   5   3  14     1852.15     1751.78     25.34 o 
   7   3  14       64.05       70.19      7.71 o 
   9   3  14       44.67       41.94      6.73 o 
  11   3  14        0.13        3.70      4.90 o 
  13   3  14       93.29      109.40     20.17 o 
  15   3  14       10.36       20.80      9.37 o 
 -16   4  14       29.21       39.55      7.81 o 
 -14   4  14       18.18       28.97      6.15 o 
 -12   4  14        0.83        3.07      6.08 o 
 -10   4  14      180.17      191.24     17.72 o 
  -8   4  14       47.07       48.58      5.42 o 
  -6   4  14      314.35      307.10      9.64 o 
  -4   4  14      246.15      240.48      7.36 o 
  -2   4  14      169.04      166.34      6.16 o 
   0   4  14      549.37      472.59     10.50 o 
   2   4  14      345.09      347.21      8.62 o 
   4   4  14      599.87      563.21     18.70 o 
   6   4  14      368.37      412.10     11.19 o 
   8   4  14      833.52      762.88     19.65 o 
  10   4  14       44.04       39.40      6.29 o 
  12   4  14      259.00      293.03     17.66 o 
  14   4  14        0.02        4.50      7.70 o 
 -15   5  14       56.84       85.74     10.35 o 
 -13   5  14       93.89       95.75      8.97 o 
 -11   5  14     1714.98     1526.44     28.74 o 
  -9   5  14       13.22       17.58      3.98 o 
  -7   5  14     1399.39     1288.21     21.07 o 
  -5   5  14      169.47      143.42      8.25 o 
  -3   5  14      565.39      494.88     10.34 o 
  -1   5  14       58.71       74.65      4.83 o 
   1   5  14     2184.19     2056.65     23.29 o 
   3   5  14     1540.38     1448.44     43.66 o 
   5   5  14      690.47      654.93     14.32 o 
   7   5  14      154.37      144.79      8.15 o 
   9   5  14       84.32       88.42      8.27 o 
  11   5  14      190.90      226.08     12.13 o 
  13   5  14      173.77      166.76     18.74 o 
 -16   6  14       26.67       41.47      9.16 o 
 -14   6  14      135.94      159.39     19.49 o 
 -12   6  14      104.86       90.18     10.27 o 
 -10   6  14      399.77      414.18     14.31 o 
  -8   6  14       80.61       96.63      7.70 o 
  -6   6  14     1386.20     1284.52     21.31 o 
  -4   6  14     1482.64     1486.75     20.03 o 
  -2   6  14       80.50       83.88      5.67 o 
   0   6  14      162.42      155.19      7.38 o 
   2   6  14       95.59      104.51      8.26 o 
   4   6  14      252.08      251.21     17.57 o 
   6   6  14      344.85      319.81     11.91 o 
   8   6  14      667.33      666.15     27.99 o 
  10   6  14        3.94       -4.21      6.69 o 
  12   6  14      218.39      245.88     32.34 o 
 -15   7  14        4.40       12.00      8.87 o 
 -13   7  14       24.58       17.44      8.17 o 
 -11   7  14       25.14       38.44      7.17 o 
  -9   7  14       12.91       17.43      5.38 o 
  -7   7  14       53.42       73.26      8.53 o 
  -5   7  14       80.63       68.30      7.70 o 
  -3   7  14       13.74       23.15      4.47 o 
  -1   7  14      291.06      253.73     10.15 o 
   1   7  14        1.32       -3.07      4.48 o 
   3   7  14       93.97       97.37      9.53 o 
   5   7  14       12.50       15.07      6.09 o 
   7   7  14      146.64      173.11     12.24 o 
   9   7  14      229.70      224.44     20.69 o 
  11   7  14       60.21       53.91     14.78 o 
 -12   8  14       46.14       56.45     11.13 o 
 -10   8  14       49.98       54.65      8.50 o 
  -8   8  14        0.14        2.76      4.52 o 
  -6   8  14      269.91      269.52     14.08 o 
  -4   8  14      148.99      139.56     10.76 o 
  -2   8  14       48.62       64.76      6.76 o 
   0   8  14       24.23       27.12      6.90 o 
   2   8  14      210.88      191.58     12.58 o 
   4   8  14       94.28      107.63     16.11 o 
   6   8  14       19.15       14.98      9.05 o 
   8   8  14      203.91      188.75     13.16 o 
  10   8  14        0.04       23.65     11.82 o 
 -11   9  14       42.21       66.61      8.80 o 
  -9   9  14        0.09        0.62      4.96 o 
  -7   9  14       45.36       26.10      6.10 o 
  -5   9  14        0.09        3.44      5.62 o 
  -3   9  14        0.51        0.87      4.28 o 
  -1   9  14       43.46       50.93      8.54 o 
   1   9  14      726.77      702.35     22.84 o 
   3   9  14      229.62      237.53     14.61 o 
   5   9  14       27.16       22.68      7.44 o 
   7   9  14       90.41       76.63     10.12 o 
   9   9  14       42.54       28.52     13.74 o 
  -8  10  14       35.57       32.03      8.86 o 
  -6  10  14       26.93       36.10      7.10 o 
  -4  10  14      260.07      308.65     15.84 o 
  -2  10  14       11.99       32.18     15.22 o 
   0  10  14       24.85       34.96      8.19 o 
   2  10  14       32.13       28.55      7.87 o 
   4  10  14        3.37       -1.54      7.62 o 
   6  10  14       25.11       21.31      8.38 o 
  -5  11  14       68.22       79.33     11.06 o 
  -3  11  14       13.54       19.91     15.65 o 
  -1  11  14       54.09       61.28     14.17 o 
   1  11  14        3.14       17.70      6.57 o 
 -17   1  15       45.37       60.46      8.13 o 
 -15   1  15      210.36      200.85     12.74 o 
 -13   1  15        0.07       -1.66      3.33 o 
 -11   1  15       45.65       24.64      5.04 o 
  -9   1  15      488.98      463.71     13.91 o 
  -7   1  15      794.08      707.41     20.34 o 
  -5   1  15      986.40      911.20     13.36 o 
  -3   1  15       80.09       95.47      4.80 o 
  -1   1  15      172.01      168.93      6.06 o 
   1   1  15       39.11       26.69      3.37 o 
   3   1  15     1611.19     1427.24     19.06 o 
   5   1  15       13.18       16.00      3.98 o 
   7   1  15      518.81      470.94     13.71 o 
   9   1  15       77.67      101.41      8.67 o 
  11   1  15      201.82      186.73     10.76 o 
  13   1  15       11.47       13.07      6.19 o 
  15   1  15       59.60       69.38     14.35 o 
 -18   2  15       59.49       76.78      9.94 o 
 -16   2  15      204.92      197.97     12.93 o 
 -14   2  15      632.78      656.42     18.95 o 
 -12   2  15       90.60       90.36      8.34 o 
 -10   2  15      462.56      433.25     14.41 o 
  -8   2  15      324.44      340.82      9.68 o 
  -6   2  15     1525.27     1417.41     17.91 o 
  -4   2  15      101.29      101.00      5.04 o 
  -2   2  15     3051.17     2951.40     29.90 o 
   0   2  15       84.91       95.17      4.97 o 
   2   2  15     2725.42     2552.31     38.26 o 
   4   2  15      346.68      339.43      9.92 o 
   6   2  15      768.74      707.73     16.40 o 
   8   2  15       35.49       46.34      6.15 o 
  10   2  15      447.20      391.46     13.68 o 
  12   2  15       41.47       53.94      7.46 o 
  14   2  15       58.93       70.40     11.00 o 
 -17   3  15       68.35       58.32      9.09 o 
 -15   3  15       54.75       84.84      8.95 o 
 -13   3  15        1.17        0.72      8.93 o 
 -11   3  15       55.05       37.30      5.94 o 
  -9   3  15     1111.81     1157.39     40.13 o 
  -7   3  15      550.64      520.89     13.29 o 
  -5   3  15      769.95      774.11     12.64 o 
  -3   3  15       81.15       76.21      5.16 o 
  -1   3  15     2981.37     2833.06     29.27 o 
   1   3  15        2.74        4.98      2.33 o 
   3   3  15        0.62        0.33      2.96 o 
   5   3  15     3147.47     3128.09     36.60 o 
   7   3  15       66.98       60.51      6.26 o 
   9   3  15        9.01       18.60      5.37 o 
  11   3  15       24.85       18.98      5.89 o 
  13   3  15      134.90      141.60     13.58 o 
 -16   4  15       24.01       39.18      7.27 o 
 -14   4  15      639.04      654.54     24.25 o 
 -12   4  15       43.90       36.37      6.15 o 
 -10   4  15       13.37       13.26      5.33 o 
  -8   4  15      291.70      276.91      9.83 o 
  -6   4  15      298.02      306.23      9.95 o 
  -4   4  15      563.38      564.63     10.99 o 
  -2   4  15       45.65       55.17      4.76 o 
   0   4  15      127.24      119.32      6.39 o 
   2   4  15        0.17       -2.53      2.53 o 
   4   4  15     1312.47     1173.86     19.62 o 
   6   4  15        8.28        6.60      3.67 o 
   8   4  15       21.99       32.89      5.77 o 
  10   4  15       15.20       30.25      6.18 o 
  12   4  15       50.91       59.13      9.87 o 
  14   4  15        1.27       14.82      8.93 o 
 -15   5  15        0.00       15.14      5.89 o 
 -13   5  15       34.17       75.10      8.29 o 
 -11   5  15      371.03      327.67     13.64 o 
  -9   5  15        9.85       22.44      4.85 o 
  -7   5  15       20.47       26.14      4.35 o 
  -5   5  15        1.13        7.86      3.52 o 
  -3   5  15       56.64       44.82      4.28 o 
  -1   5  15      401.33      377.93      9.23 o 
   1   5  15      857.38      796.30     15.85 o 
   3   5  15       14.92       13.36      3.80 o 
   5   5  15       36.94       53.61      5.55 o 
   7   5  15      281.31      302.60     10.58 o 
   9   5  15      112.80      130.94      9.89 o 
  11   5  15       33.87       39.81      7.19 o 
  13   5  15       13.12        3.28     10.81 o 
 -14   6  15       14.89       12.67      6.47 o 
 -12   6  15        1.16        7.48      5.35 o 
 -10   6  15      100.65      115.78      8.99 o 
  -8   6  15      243.68      250.37     11.32 o 
  -6   6  15       20.78       23.16      4.36 o 
  -4   6  15      168.90      165.54      7.20 o 
  -2   6  15       75.96      101.24      6.45 o 
   0   6  15      614.99      583.76     13.88 o 
   2   6  15      158.60      162.63     12.57 o 
   4   6  15        0.73        1.42      3.66 o 
   6   6  15       16.33       22.16      5.17 o 
   8   6  15       97.29      111.44      9.06 o 
  10   6  15       21.76       20.47      8.88 o 
  12   6  15       16.14       24.42     10.08 o 
 -13   7  15       62.35       66.72     11.74 o 
 -11   7  15        0.01        3.38      5.36 o 
  -9   7  15        1.37       13.36      5.13 o 
  -7   7  15       18.32       19.88      5.23 o 
  -5   7  15      219.06      229.74     12.39 o 
  -3   7  15      524.99      474.33     16.79 o 
  -1   7  15      218.42      245.21     10.06 o 
   1   7  15        7.78        8.96      8.01 o 
   3   7  15      221.26      214.96     12.90 o 
   5   7  15      322.11      313.18     14.82 o 
   7   7  15      498.96      489.49     17.94 o 
   9   7  15      318.48      307.88     17.64 o 
  11   7  15       74.82      127.46     18.78 o 
 -12   8  15        9.12       22.37     22.61 o 
 -10   8  15      250.74      231.90     14.94 o 
  -8   8  15        3.71        0.41      4.83 o 
  -6   8  15        9.86       22.77      5.75 o 
  -4   8  15       80.85       89.07      9.04 o 
  -2   8  15     1328.60     1268.94     24.34 o 
   0   8  15       44.13       49.34      7.91 o 
   2   8  15        0.64        0.74      5.41 o 
   4   8  15       48.51       67.60      9.32 o 
   6   8  15        1.71        8.60      6.61 o 
   8   8  15      360.99      325.43     15.82 o 
 -11   9  15       32.04       38.62      7.10 o 
  -9   9  15       16.18       34.57      6.49 o 
  -7   9  15        9.62        6.48      4.96 o 
  -5   9  15      245.96      317.08     31.42 o 
  -3   9  15       72.70       71.35      8.72 o 
  -1   9  15      623.45      591.02     51.18 o 
   1   9  15       49.80       69.62      9.69 o 
   3   9  15      148.58      142.69     12.26 o 
   5   9  15        7.95        4.81      6.49 o 
   7   9  15        8.92        2.33      5.76 o 
  -8  10  15       16.01       17.35      5.87 o 
  -6  10  15       82.18      103.69     11.02 o 
  -4  10  15      120.56      144.26     12.02 o 
  -2  10  15      118.37      107.02     14.48 o 
   0  10  15        0.13        9.40      7.01 o 
   2  10  15      401.82      392.97     18.63 o 
   4  10  15        0.47        3.74      5.71 o 
  -3  11  15       30.23       22.08     10.61 o 
  -1  11  15      132.13      111.64     21.39 o 
   1  11  15        5.35        6.26     12.52 o 
 -18   0  16      124.28      166.72     17.55 o 
 -16   0  16        4.75        6.63      6.29 o 
 -14   0  16      451.09      374.98     21.50 o 
 -12   0  16        1.99        3.45      7.13 o 
 -10   0  16       25.20       19.79      9.82 o 
  -8   0  16      746.20      618.51     22.75 o 
  -6   0  16      574.38      611.39     15.35 o 
  -4   0  16      123.63      134.76     13.20 o 
  -2   0  16     5580.04     5669.54     70.31 o 
   0   0  16     2511.28     2616.90     78.82 o 
   2   0  16     1056.11      964.42     19.09 o 
   4   0  16      183.67      164.00     12.32 o 
   6   0  16        1.62        3.73      5.34 o 
   8   0  16       46.41       62.20     10.09 o 
  10   0  16      281.91      280.11     22.95 o 
  12   0  16       76.73       63.89     10.98 o 
  14   0  16       24.62       55.30     11.31 o 
 -17   1  16       79.47       78.52      8.48 o 
 -15   1  16      458.88      414.07     16.13 o 
 -13   1  16      358.30      365.42     14.24 o 
 -11   1  16       64.98       80.32      7.88 o 
  -9   1  16      740.16      733.61     24.74 o 
  -7   1  16       12.19        6.81      2.74 o 
  -5   1  16      912.41      809.33     18.87 o 
  -3   1  16       60.35       82.49      4.75 o 
  -1   1  16     2171.40     2086.06     28.99 o 
   1   1  16      348.73      323.87      7.80 o 
   3   1  16      105.37      122.90      6.42 o 
   5   1  16      111.24       94.71      9.02 o 
   7   1  16      754.78      663.70     16.71 o 
   9   1  16      416.17      344.03     12.89 o 
  11   1  16      264.39      289.63     13.28 o 
  13   1  16        0.01       -4.26      5.74 o 
 -16   2  16       14.33        7.36      5.44 o 
 -14   2  16       54.25       68.92      8.26 o 
 -12   2  16       78.19       91.17     10.69 o 
 -10   2  16       77.89       84.80      8.05 o 
  -8   2  16      168.47      188.83      8.19 o 
  -6   2  16       17.35       13.67      3.35 o 
  -4   2  16      832.56      723.76     22.99 o 
  -2   2  16       90.39       97.24      5.20 o 
   0   2  16       32.27       28.92      3.34 o 
   2   2  16      131.48      107.69      5.26 o 
   4   2  16      158.74      168.67      8.07 o 
   6   2  16      302.60      279.34     11.31 o 
   8   2  16        5.72       10.33      4.38 o 
  10   2  16        8.34       17.64      5.35 o 
  12   2  16       80.37       78.85      9.18 o 
  14   2  16       18.35       42.00      9.45 o 
 -17   3  16       12.18       29.11      6.34 o 
 -15   3  16      175.61      177.75     16.84 o 
 -13   3  16        1.23        0.45      3.76 o 
 -11   3  16        0.00        6.78      4.94 o 
  -9   3  16      372.48      394.54     14.21 o 
  -7   3  16      712.13      644.17     21.26 o 
  -5   3  16        5.80        7.60      3.15 o 
  -3   3  16      277.54      246.11      9.51 o 
  -1   3  16      278.17      276.42      9.23 o 
   1   3  16      196.30      201.34      6.65 o 
   3   3  16     1460.01     1360.42     24.03 o 
   5   3  16      261.58      248.55     12.58 o 
   7   3  16      203.38      182.13      9.97 o 
   9   3  16        1.13        2.10      4.64 o 
  11   3  16        0.06        7.83      5.78 o 
  13   3  16        3.71       15.19      8.06 o 
 -16   4  16        1.09       13.24     11.27 o 
 -14   4  16       10.67       11.86      5.56 o 
 -12   4  16      215.43      212.52     15.91 o 
 -10   4  16       31.60       23.54      5.54 o 
  -8   4  16      382.45      377.75     11.92 o 
  -6   4  16     1981.69     1816.11     25.98 o 
  -4   4  16     2176.93     1996.47     24.33 o 
  -2   4  16      249.36      229.62      7.59 o 
   0   4  16        8.94        5.71      3.66 o 
   2   4  16       79.30       59.94      4.95 o 
   4   4  16       91.80       85.60      6.31 o 
   6   4  16      701.67      624.20     14.38 o 
   8   4  16      157.06      162.64      9.78 o 
  10   4  16       91.80       84.48      8.33 o 
  12   4  16       15.60       27.44      7.17 o 
 -15   5  16      252.77      256.50     14.95 o 
 -13   5  16       13.86       29.34      6.19 o 
 -11   5  16      141.00      143.63     11.07 o 
  -9   5  16      676.07      687.77     15.81 o 
  -7   5  16       79.28       97.84      7.08 o 
  -5   5  16     1778.13     1648.34     24.83 o 
  -3   5  16     1781.21     1620.15     26.11 o 
  -1   5  16     1217.77     1204.85     19.06 o 
   1   5  16      965.94      924.21     15.06 o 
   3   5  16      156.84      157.96      8.24 o 
   5   5  16      146.00      130.78      7.73 o 
   7   5  16      627.25      631.66     15.99 o 
   9   5  16       81.02       86.85      8.38 o 
  11   5  16      309.22      334.36     16.30 o 
  13   5  16        2.92       16.75      9.66 o 
 -14   6  16        5.60        4.42      9.78 o 
 -12   6  16       14.06       10.01      5.60 o 
 -10   6  16       63.88       66.64      7.32 o 
  -8   6  16      955.92      864.81     20.14 o 
  -6   6  16       68.26       79.77      6.45 o 
  -4   6  16      889.63      842.50     16.91 o 
  -2   6  16      486.78      447.40     13.18 o 
   0   6  16       34.97       58.61      6.30 o 
   2   6  16        6.21       11.19      4.33 o 
   4   6  16      201.00      223.59     11.01 o 
   6   6  16       85.77       96.86      8.15 o 
   8   6  16        1.21        2.57      6.96 o 
  10   6  16      110.07      124.96     14.08 o 
  12   6  16       43.75       38.78     21.04 o 
 -13   7  16       24.69       44.69     16.69 o 
 -11   7  16      142.88      149.96     15.67 o 
  -9   7  16       65.74      105.73     10.38 o 
  -7   7  16        1.76        1.49      4.77 o 
  -5   7  16      199.20      221.96     12.40 o 
  -3   7  16        4.06        8.12      3.73 o 
  -1   7  16        0.06        9.56      5.33 o 
   1   7  16      537.27      551.91     26.14 o 
   3   7  16      240.96      247.39     13.78 o 
   5   7  16      247.32      275.11     15.66 o 
   7   7  16       35.10       28.29      9.25 o 
   9   7  16       32.47       37.26     10.05 o 
 -12   8  16        2.96       -4.59     18.35 o 
 -10   8  16      259.54      266.71     15.22 o 
  -8   8  16        5.10       24.23      6.86 o 
  -6   8  16        0.98        7.58      4.78 o 
  -4   8  16      253.95      254.93     14.06 o 
  -2   8  16      103.14      110.26     10.15 o 
   0   8  16        3.79        8.54      6.15 o 
   2   8  16       36.99       22.11      7.25 o 
   4   8  16       25.66       18.56      6.88 o 
   6   8  16      126.32      124.40     14.77 o 
   8   8  16        0.66       -3.37     10.11 o 
  -9   9  16       11.11       25.49      6.09 o 
  -7   9  16        3.08        9.49      5.93 o 
  -5   9  16       32.11       50.61      7.93 o 
  -3   9  16       18.27       21.37      7.68 o 
  -1   9  16      428.27      428.01     18.66 o 
   1   9  16      238.29      206.94     14.29 o 
   3   9  16       63.08       46.67     10.06 o 
   5   9  16        1.69       -4.13      6.46 o 
   7   9  16       22.04       21.86      7.09 o 
  -8  10  16       70.01      112.38     14.52 o 
  -6  10  16      123.78      140.08     16.91 o 
  -4  10  16        0.19        9.14      8.69 o 
  -2  10  16       27.66       17.73     10.96 o 
   0  10  16      255.11      271.57     21.45 o 
   2  10  16        1.15       10.66      6.62 o 
   4  10  16        2.16       -4.92      4.92 o 
 -17   1  17        0.00       12.44      5.10 o 
 -15   1  17       21.05       20.30      5.83 o 
 -13   1  17       58.24       51.62      7.15 o 
 -11   1  17      332.60      333.64     13.69 o 
  -9   1  17       64.94       54.61      6.55 o 
  -7   1  17      341.54      307.23      9.25 o 
  -5   1  17       20.65       28.91      3.25 o 
  -3   1  17       25.20       19.89      3.08 o 
  -1   1  17      108.38      119.19      5.88 o 
   1   1  17     2074.28     1898.88     20.85 o 
   3   1  17      548.97      521.80     12.96 o 
   5   1  17        2.28        5.35      3.82 o 
   7   1  17        0.82        5.00      4.27 o 
   9   1  17       54.18       59.44      7.02 o 
  11   1  17       18.06       24.19      6.76 o 
  13   1  17       48.49       55.69      7.99 o 
 -16   2  17       15.42       16.20      5.90 o 
 -14   2  17      117.64      135.49     11.14 o 
 -12   2  17       67.14       61.54      8.71 o 
 -10   2  17      352.57      350.87     13.18 o 
  -8   2  17      220.08      199.65     10.90 o 
  -6   2  17      499.94      559.31     12.89 o 
  -4   2  17      897.14      830.13     13.72 o 
  -2   2  17      851.62      785.39     13.36 o 
   0   2  17     1486.23     1396.21     18.82 o 
   2   2  17      798.89      802.94     14.95 o 
   4   2  17      125.04      120.17      7.16 o 
   6   2  17     1154.90     1025.84     30.62 o 
   8   2  17      426.53      408.05     13.58 o 
  10   2  17       11.48       19.56      6.45 o 
  12   2  17       18.21       20.13      6.53 o 
  14   2  17       12.63        7.11      7.69 o 
 -17   3  17       24.03       55.25      9.41 o 
 -15   3  17      197.36      213.89     13.76 o 
 -13   3  17       64.58       57.69      7.57 o 
 -11   3  17       87.04       89.71      8.34 o 
  -9   3  17       24.31       18.85      4.78 o 
  -7   3  17        3.78        4.13      2.98 o 
  -5   3  17      102.55      109.20      5.80 o 
  -3   3  17     2993.50     2868.48     49.52 o 
  -1   3  17     1036.83      963.70     21.72 o 
   1   3  17     5341.86     5257.10     48.46 o 
   3   3  17     1304.54     1236.01     19.12 o 
   5   3  17        7.74       21.94      4.30 o 
   7   3  17       60.73       82.40      8.43 o 
   9   3  17       68.24       63.90      7.51 o 
  11   3  17       17.39       29.79      9.24 o 
  13   3  17      229.29      256.53     18.11 o 
 -16   4  17       13.72       36.81      6.71 o 
 -14   4  17       28.55       29.99      9.00 o 
 -12   4  17       11.85       19.23      5.49 o 
 -10   4  17      330.60      357.92     24.89 o 
  -8   4  17      296.89      306.44     10.48 o 
  -6   4  17      921.66      848.55     16.89 o 
  -4   4  17      763.22      840.40     14.42 o 
  -2   4  17      352.04      356.62     10.76 o 
   0   4  17      166.63      192.05      7.66 o 
   2   4  17       54.44       72.24      6.35 o 
   4   4  17      348.88      340.12     11.25 o 
   6   4  17        5.02       15.05      4.63 o 
   8   4  17      253.18      286.29     12.09 o 
  10   4  17       37.07       46.38      8.51 o 
  12   4  17        0.89        4.85      5.89 o 
 -15   5  17        9.61       26.52      6.98 o 
 -13   5  17       48.69       59.44      8.66 o 
 -11   5  17       17.83        6.85      7.18 o 
  -9   5  17       44.64       70.63      6.51 o 
  -7   5  17      285.52      285.00     10.52 o 
  -5   5  17       16.40       11.34      3.52 o 
  -3   5  17     2050.59     2022.21     24.97 o 
  -1   5  17       58.59       65.27      5.42 o 
   1   5  17     1040.41     1043.89     19.22 o 
   3   5  17       61.22       58.21      5.73 o 
   5   5  17       16.71       31.97      4.89 o 
   7   5  17       37.62       37.67      6.03 o 
   9   5  17       47.58       54.15      7.41 o 
  11   5  17       18.02       23.81      6.78 o 
 -14   6  17       22.74       28.73      8.05 o 
 -12   6  17       16.45       25.88      6.67 o 
 -10   6  17      181.79      181.36     13.43 o 
  -8   6  17       89.93      111.69      8.74 o 
  -6   6  17       35.85       53.00      6.70 o 
  -4   6  17      195.35      203.25     14.32 o 
  -2   6  17       69.92       62.49      5.41 o 
   0   6  17      161.74      157.79     10.49 o 
   2   6  17        0.54       -2.99      3.87 o 
   4   6  17       56.13       58.68      6.63 o 
   6   6  17       43.11       39.84      6.12 o 
   8   6  17       13.00       30.92     10.44 o 
  10   6  17        4.81        3.39      6.78 o 
 -13   7  17      199.09      167.90     28.78 o 
 -11   7  17       54.54       52.78     16.17 o 
  -9   7  17        1.30       12.45      8.59 o 
  -7   7  17      120.11      112.57     15.47 o 
  -5   7  17      113.04      111.65      9.89 o 
  -3   7  17        0.87        6.59      4.23 o 
  -1   7  17        8.75        6.07      5.73 o 
   1   7  17      250.59      250.49     14.08 o 
   3   7  17        1.59        7.28      5.79 o 
   5   7  17        2.32        3.73      5.82 o 
   7   7  17      226.74      229.12     14.04 o 
   9   7  17       29.68       25.52      8.93 o 
 -12   8  17        4.11       12.26      6.66 o 
 -10   8  17       60.53       70.22     14.01 o 
  -8   8  17       10.51       30.21      6.58 o 
  -6   8  17      510.75      533.73     28.10 o 
  -4   8  17       36.78       36.18      6.70 o 
  -2   8  17       29.04       28.05      7.16 o 
   0   8  17      333.78      320.92     16.36 o 
   2   8  17      205.02      223.94     20.91 o 
   4   8  17       87.78       96.58     10.80 o 
   6   8  17        0.68       -5.66      5.66 o 
   8   8  17      168.08      188.40     13.35 o 
  -9   9  17       46.61       52.01      7.78 o 
  -7   9  17      136.83      147.80     12.22 o 
  -5   9  17       53.92       64.49      8.59 o 
  -3   9  17      238.23      252.76     23.91 o 
  -1   9  17      101.68      130.43     16.39 o 
   1   9  17      203.32      180.64     13.90 o 
   3   9  17        0.04       -0.97      9.37 o 
   5   9  17      122.43      144.44     12.34 o 
  -6  10  17      146.80      153.40     12.74 o 
  -4  10  17        0.01       16.70      8.17 o 
  -2  10  17      235.83      300.89     25.13 o 
   0  10  17       38.45       44.70      8.83 o 
   2  10  17      227.97      282.99     16.39 o 
 -16   0  18      475.02      457.59     25.67 o 
 -14   0  18      135.55      157.84     16.41 o 
 -12   0  18      544.83      445.68     22.19 o 
 -10   0  18      313.67      279.95     28.87 o 
  -8   0  18      438.70      444.40     20.01 o 
  -6   0  18      397.43      364.80     17.17 o 
  -4   0  18      204.75      201.62     10.30 o 
  -2   0  18      842.93      834.06     24.45 o 
   0   0  18     1969.39     1777.35     31.93 o 
   2   0  18     1087.05     1042.00     28.81 o 
   4   0  18       18.37       21.03      6.63 o 
   6   0  18      529.28      485.16     29.21 o 
   8   0  18      536.50      427.00     19.99 o 
  10   0  18     1422.32     1318.77     37.93 o 
  12   0  18       24.15       12.11      8.02 o 
 -17   1  18        3.64       20.12      6.05 o 
 -15   1  18        0.05       10.53      5.06 o 
 -13   1  18      217.92      214.08     13.21 o 
 -11   1  18       28.90       18.96      4.84 o 
  -9   1  18      124.75      136.17      9.78 o 
  -7   1  18      427.72      395.49     10.75 o 
  -5   1  18      848.03      759.72     15.06 o 
  -3   1  18     1755.94     1599.01     20.70 o 
  -1   1  18      880.08      863.86     14.43 o 
   1   1  18      259.15      282.96      8.09 o 
   3   1  18      247.69      248.83      9.43 o 
   5   1  18       42.92       43.79      5.99 o 
   7   1  18       31.15       26.30      5.48 o 
   9   1  18      219.90      209.37     14.33 o 
  11   1  18      585.78      491.66     22.71 o 
  13   1  18        8.84       10.07      8.46 o 
 -16   2  18      162.50      200.89     13.73 o 
 -14   2  18       44.17       83.95     10.47 o 
 -12   2  18       27.50       35.40      6.29 o 
 -10   2  18        0.09       -2.21      3.78 o 
  -8   2  18       41.23       60.76      6.77 o 
  -6   2  18      276.94      255.57     18.06 o 
  -4   2  18      419.85      408.14      9.83 o 
  -2   2  18      191.20      174.55      7.12 o 
   0   2  18      224.90      209.57      7.58 o 
   2   2  18     1195.15     1133.72     19.36 o 
   4   2  18        0.41        0.39      3.40 o 
   6   2  18       95.57       97.55      7.96 o 
   8   2  18        8.58       -0.25      4.42 o 
  10   2  18      197.21      216.57     12.35 o 
  12   2  18        1.27        9.50      6.06 o 
 -15   3  18       88.63      101.73     10.02 o 
 -13   3  18        1.01       -4.32      4.32 o 
 -11   3  18       46.28       45.74      6.81 o 
  -9   3  18        3.96       14.28      6.20 o 
  -7   3  18      222.03      222.04      9.53 o 
  -5   3  18      788.47      796.21     14.03 o 
  -3   3  18      127.76      166.85      7.22 o 
  -1   3  18       22.41       27.91      3.94 o 
   1   3  18       25.73       28.39      4.12 o 
   3   3  18      177.31      182.59      8.27 o 
   5   3  18      161.53      166.47     18.42 o 
   7   3  18      365.64      317.26     18.22 o 
   9   3  18       71.50       81.78      8.35 o 
  11   3  18       15.02       15.51      6.11 o 
  13   3  18        0.02       12.34     13.48 o 
 -16   4  18        0.01       12.63      5.52 o 
 -14   4  18      108.03      101.29     10.25 o 
 -12   4  18        2.38        6.67      6.08 o 
 -10   4  18       77.01       86.40      8.59 o 
  -8   4  18       30.22       27.98      4.49 o 
  -6   4  18       60.28       62.87      5.77 o 
  -4   4  18       99.50      118.01      6.44 o 
  -2   4  18     1079.57     1022.32     21.98 o 
   0   4  18      249.62      235.17      8.54 o 
   2   4  18       29.56       23.22      3.87 o 
   4   4  18      192.58      197.06      9.44 o 
   6   4  18      258.91      240.38     11.48 o 
   8   4  18       20.52       18.75      5.59 o 
  10   4  18        2.37        5.97      6.98 o 
  12   4  18        0.19       12.44      6.58 o 
 -15   5  18        1.79       11.41      5.92 o 
 -13   5  18      222.20      245.45     14.58 o 
 -11   5  18       37.21       34.46      6.46 o 
  -9   5  18     1423.50     1327.72     23.54 o 
  -7   5  18        0.12        6.05      3.35 o 
  -5   5  18      312.83      258.85     10.22 o 
  -3   5  18      279.10      275.49      9.03 o 
  -1   5  18      695.91      657.66     12.59 o 
   1   5  18       22.87       30.67      4.13 o 
   3   5  18      741.49      691.96     15.67 o 
   5   5  18      771.13      720.32     19.30 o 
   7   5  18      273.98      314.25     12.76 o 
   9   5  18       55.15       86.56      8.64 o 
  11   5  18        0.25        6.42      7.28 o 
 -14   6  18      113.93       92.04     14.12 o 
 -12   6  18       66.72       72.28     11.38 o 
 -10   6  18      192.08      228.09     15.22 o 
  -8   6  18       71.89       73.87      7.39 o 
  -6   6  18      119.73      144.26      9.55 o 
  -4   6  18        3.37       13.77      4.07 o 
  -2   6  18      343.70      342.30     11.61 o 
   0   6  18       17.04       15.88      4.57 o 
   2   6  18      194.80      208.23     11.01 o 
   4   6  18       65.89       76.10      7.58 o 
   6   6  18      371.01      354.76     16.50 o 
   8   6  18       38.62       48.05      8.60 o 
  10   6  18      136.27      160.78     12.48 o 
 -13   7  18       28.56       67.16     14.26 o 
 -11   7  18       74.95       64.88     12.52 o 
  -9   7  18      138.86      164.37     12.51 o 
  -7   7  18      151.10      152.35     11.99 o 
  -5   7  18       81.76       70.72      8.41 o 
  -3   7  18       46.53       42.94      6.71 o 
  -1   7  18       10.00       14.47      5.94 o 
   1   7  18       21.65       37.68      7.72 o 
   3   7  18      133.79      145.15     14.67 o 
   5   7  18       73.78       88.61     12.23 o 
   7   7  18       10.31        8.68      8.97 o 
   9   7  18       81.49      123.80     13.91 o 
 -10   8  18       10.14       11.60      5.74 o 
  -8   8  18       19.27       18.03      8.87 o 
  -6   8  18        4.63       11.97      5.27 o 
  -4   8  18       48.27       63.14      8.33 o 
  -2   8  18       35.14       22.87      6.49 o 
   0   8  18      230.54      213.94     14.40 o 
   2   8  18       72.45       89.45     10.79 o 
   4   8  18       43.41       56.82      9.64 o 
   6   8  18        3.21        6.31      7.73 o 
  -9   9  18        5.17        6.47      9.48 o 
  -7   9  18       23.96       47.12      7.12 o 
  -5   9  18        7.42        8.17      5.16 o 
  -3   9  18       25.26       16.74      7.01 o 
  -1   9  18       49.23       69.33     10.11 o 
   1   9  18       77.93       88.35     10.46 o 
   3   9  18       82.10       73.18     11.52 o 
   5   9  18       40.61       21.87     17.48 o 
  -4  10  18       11.49        4.70      9.39 o 
  -2  10  18      149.39      166.76     21.91 o 
   0  10  18       40.04       15.48     12.17 o 
 -17   1  19       56.40       56.30     19.39 o 
 -15   1  19        2.91        5.87      5.05 o 
 -13   1  19      187.82      158.29     13.34 o 
 -11   1  19       61.16       52.96      7.07 o 
  -9   1  19      157.42      135.21      9.98 o 
  -7   1  19       18.66       19.44      5.20 o 
  -5   1  19        4.51        4.65      2.79 o 
  -3   1  19      778.01      727.21     13.40 o 
  -1   1  19      152.56      154.71      7.11 o 
   1   1  19      105.81      104.47      5.77 o 
   3   1  19      174.48      194.88      8.90 o 
   5   1  19       69.87       62.94      6.85 o 
   7   1  19        0.69        7.75      4.58 o 
   9   1  19       12.67       12.75      5.63 o 
  11   1  19      123.14      126.55     10.36 o 
  13   1  19       63.48       71.65     15.76 o 
 -16   2  19       37.07       50.90      7.42 o 
 -14   2  19       27.32       27.79     13.96 o 
 -12   2  19      179.69      206.29     13.13 o 
 -10   2  19       10.78       13.49      4.70 o 
  -8   2  19      771.52      730.85     19.25 o 
  -6   2  19      126.67      143.06      8.09 o 
  -4   2  19     2393.69     2178.22     26.09 o 
  -2   2  19      132.12      138.19      6.83 o 
   0   2  19     1827.13     1689.10     24.08 o 
   2   2  19       51.61       55.02      5.08 o 
   4   2  19      493.66      441.38     13.91 o 
   6   2  19       33.64       42.23      6.19 o 
   8   2  19      246.57      249.59     12.34 o 
  10   2  19      101.10      112.98      9.74 o 
  12   2  19       46.37       53.72      8.33 o 
 -15   3  19       19.86       24.78      6.24 o 
 -13   3  19       33.02       37.66      6.93 o 
 -11   3  19      166.26      187.55     12.43 o 
  -9   3  19      197.47      198.35     12.03 o 
  -7   3  19      195.13      222.97     15.12 o 
  -5   3  19      462.73      449.38     12.48 o 
  -3   3  19     1528.18     1533.37     21.02 o 
  -1   3  19      941.36      877.21     15.19 o 
   1   3  19      337.43      344.74     11.14 o 
   3   3  19        0.28        4.90      3.54 o 
   5   3  19       20.28       18.11      7.17 o 
   7   3  19      447.82      442.83     14.73 o 
   9   3  19       47.14       48.72      7.20 o 
  11   3  19        7.95       15.94      6.35 o 
 -14   4  19       56.25       85.37      9.61 o 
 -12   4  19      136.13      134.56     15.64 o 
 -10   4  19      162.46      174.11     11.82 o 
  -8   4  19       15.74        8.41      4.41 o 
  -6   4  19      103.58       84.97      6.71 o 
  -4   4  19      176.47      184.73      7.78 o 
  -2   4  19      193.25      188.76      7.97 o 
   0   4  19       18.17        8.58      3.47 o 
   2   4  19       38.78       66.71      5.35 o 
   4   4  19       74.30       51.12      5.66 o 
   6   4  19      200.22      209.16     11.00 o 
   8   4  19       51.57       52.77      7.32 o 
  10   4  19        0.05       10.87      5.66 o 
 -15   5  19       28.34       -0.70     11.56 o 
 -13   5  19        4.58       10.99      5.88 o 
 -11   5  19      114.01      148.55     11.27 o 
  -9   5  19       19.83       23.18      5.51 o 
  -7   5  19        1.74        0.97      3.79 o 
  -5   5  19       48.36       45.16      5.51 o 
  -3   5  19      296.05      329.17     11.96 o 
  -1   5  19       44.68       66.47      5.75 o 
   1   5  19      483.44      545.58     13.71 o 
   3   5  19        1.37        3.13      3.88 o 
   5   5  19       58.78       66.97      6.32 o 
   7   5  19        8.93       19.74      5.41 o 
   9   5  19        2.37       12.96      6.04 o 
  11   5  19       21.64       27.00      7.62 o 
 -14   6  19        6.88       14.95      8.35 o 
 -12   6  19       11.14       13.13      7.00 o 
 -10   6  19       10.42        9.53      5.53 o 
  -8   6  19       11.74       23.18      5.18 o 
  -6   6  19      395.32      385.07     14.56 o 
  -4   6  19        9.79       17.42      5.98 o 
  -2   6  19       19.91       25.64      5.75 o 
   0   6  19       21.56       30.80      5.09 o 
   2   6  19       15.23       11.93      4.87 o 
   4   6  19        3.46        4.52      4.67 o 
   6   6  19        2.84        6.49      5.01 o 
   8   6  19       46.52       65.04      9.52 o 
  10   6  19       41.41       66.54     11.95 o 
 -11   7  19       38.07       33.78      9.51 o 
  -9   7  19       94.64      104.95     10.65 o 
  -7   7  19       23.10       19.13      5.68 o 
  -5   7  19       42.01       48.43     11.95 o 
  -3   7  19       65.35       77.07     11.95 o 
  -1   7  19      268.72      296.79     15.17 o 
   1   7  19        8.36       18.35     11.39 o 
   3   7  19        9.38       -0.33      9.65 o 
   5   7  19       44.36       47.63     10.61 o 
   7   7  19        4.90        0.52      9.39 o 
 -10   8  19       50.65       57.60     16.43 o 
  -8   8  19      163.24      176.31     13.37 o 
  -6   8  19        4.54       15.48      6.06 o 
  -4   8  19       56.20       62.16     10.91 o 
  -2   8  19       48.26       42.74     10.32 o 
   0   8  19      410.23      391.88     17.87 o 
   2   8  19       33.48       44.93      8.77 o 
   4   8  19       92.12      102.70     11.17 o 
   6   8  19       70.93       93.18     10.72 o 
  -7   9  19       16.30       26.49      7.24 o 
  -5   9  19       66.48       81.92      9.72 o 
  -3   9  19       54.87       54.37     11.55 o 
  -1   9  19      102.08       74.60     13.29 o 
   1   9  19       65.85       61.77      9.50 o 
   3   9  19       55.92       87.73     10.68 o 
 -16   0  20       33.63       58.43     16.35 o 
 -14   0  20       69.24       94.15     13.68 o 
 -12   0  20      133.69      111.37     14.26 o 
 -10   0  20      223.42      237.70     18.93 o 
  -8   0  20       49.01       48.91      9.39 o 
  -6   0  20      708.49      675.61     18.36 o 
  -4   0  20      422.85      435.40     14.87 o 
  -2   0  20      141.76      150.01     10.11 o 
   0   0  20      508.38      459.96     18.07 o 
   2   0  20     1797.77     1725.83     46.86 o 
   4   0  20       34.86       29.65      7.81 o 
   6   0  20        5.90        6.07      8.69 o 
   8   0  20       35.72       65.02     10.48 o 
  10   0  20      188.56      148.25     15.17 o 
  12   0  20      597.36      641.28     27.28 o 
 -15   1  20       27.81       31.34      9.24 o 
 -13   1  20      108.28      130.16     10.95 o 
 -11   1  20      149.60      160.63     11.65 o 
  -9   1  20      410.09      425.84     15.11 o 
  -7   1  20      290.56      279.46     13.09 o 
  -5   1  20        3.27        6.79      3.01 o 
  -3   1  20       23.67       33.61      4.17 o 
  -1   1  20      704.79      687.89     13.54 o 
   1   1  20     1409.98     1290.51     21.87 o 
   3   1  20      324.76      294.86     11.38 o 
   5   1  20       19.50       14.90      6.55 o 
   7   1  20       74.10       78.74      8.52 o 
   9   1  20       11.39       15.44      7.45 o 
  11   1  20       33.98       26.77      8.46 o 
 -16   2  20       18.09       26.45      5.91 o 
 -14   2  20        2.86       10.46      5.16 o 
 -12   2  20       51.91       65.27      8.99 o 
 -10   2  20      133.72      130.50     10.56 o 
  -8   2  20       59.83       60.28      7.41 o 
  -6   2  20        2.58        0.76      3.06 o 
  -4   2  20      572.33      576.68     12.18 o 
  -2   2  20       21.74       27.47      4.17 o 
   0   2  20        8.47       10.97      3.45 o 
   2   2  20        0.16       -0.06      3.44 o 
   4   2  20      141.15      124.65      9.32 o 
   6   2  20        3.58       15.42      5.51 o 
   8   2  20        8.62       18.19      5.69 o 
  10   2  20        2.84        5.22      5.81 o 
  12   2  20       56.65       67.11     10.52 o 
 -15   3  20       16.40       16.96      5.70 o 
 -13   3  20       15.92       20.14      5.60 o 
 -11   3  20        4.22       -2.88      4.03 o 
  -9   3  20        1.66        4.34      4.32 o 
  -7   3  20      218.27      242.17     10.42 o 
  -5   3  20      862.41      856.89     17.80 o 
  -3   3  20      161.16      170.13      7.78 o 
  -1   3  20       43.91       48.40      4.98 o 
   1   3  20       31.97       27.87      4.28 o 
   3   3  20      434.75      393.48     11.53 o 
   5   3  20      339.83      290.69     12.54 o 
   7   3  20      192.96      187.72     11.21 o 
   9   3  20        6.49        8.49      5.60 o 
  11   3  20        1.52        5.94      5.74 o 
 -14   4  20       10.48       21.66      6.01 o 
 -12   4  20       40.75       45.35      7.85 o 
 -10   4  20       64.94       66.39      9.34 o 
  -8   4  20        9.96        5.93      3.95 o 
  -6   4  20       18.94       18.80      4.47 o 
  -4   4  20      980.88      860.85     15.63 o 
  -2   4  20      947.29      842.45     15.54 o 
   0   4  20       23.45       47.54      5.00 o 
   2   4  20      223.38      206.88      8.78 o 
   4   4  20       76.37       72.18      6.57 o 
   6   4  20       36.67       35.03      6.11 o 
   8   4  20      235.57      243.58     12.89 o 
  10   4  20        4.82        6.53      5.58 o 
 -13   5  20      214.43      193.89     13.69 o 
 -11   5  20      122.40      139.37     14.43 o 
  -9   5  20       37.00       36.02      6.50 o 
  -7   5  20     1043.66     1019.24     30.04 o 
  -5   5  20       41.45       25.17      4.92 o 
  -3   5  20      346.91      367.15     10.62 o 
  -1   5  20      638.37      594.18     15.14 o 
   1   5  20      877.58      868.63     15.97 o 
   3   5  20       31.83       23.37      4.93 o 
   5   5  20       49.04       50.41      6.38 o 
   7   5  20       46.02       38.57      6.79 o 
   9   5  20      218.00      233.89     12.89 o 
 -12   6  20       11.29       17.22      9.04 o 
 -10   6  20       23.20       22.65     12.09 o 
  -8   6  20      172.72      183.54     12.69 o 
  -6   6  20      356.84      368.07     16.21 o 
  -4   6  20      139.53      143.91     12.00 o 
  -2   6  20      124.55      123.41     11.33 o 
   0   6  20       23.61       21.83      4.79 o 
   2   6  20      200.01      209.60     11.60 o 
   4   6  20        9.23       12.48      6.34 o 
   6   6  20      375.98      436.24     17.61 o 
   8   6  20      119.40      153.53     12.37 o 
 -11   7  20       64.35      116.07     14.32 o 
  -9   7  20       86.24      113.48     11.05 o 
  -7   7  20       75.68       80.38     11.14 o 
  -5   7  20        2.40        3.26      4.77 o 
  -3   7  20       28.31       51.78     10.38 o 
  -1   7  20       68.11       78.13      9.69 o 
   1   7  20       31.11       37.52      9.80 o 
   3   7  20       61.62       64.37     11.54 o 
   5   7  20        2.66       -6.43     11.13 o 
   7   7  20       31.10       36.34     12.17 o 
 -10   8  20       83.89      117.96     14.58 o 
  -8   8  20       85.04       92.17     12.17 o 
  -6   8  20        0.27       -1.32      4.72 o 
  -4   8  20       18.89       11.98      7.93 o 
  -2   8  20       41.31       29.06     15.04 o 
   0   8  20       33.03       48.04      8.99 o 
   2   8  20      121.18      151.37     13.51 o 
   4   8  20       11.53       25.25      7.70 o 
   6   8  20       11.99       29.56     15.13 o 
  -7   9  20       21.99       28.62      7.30 o 
  -5   9  20        9.48       33.17      8.91 o 
  -3   9  20       71.47       78.29     13.32 o 
  -1   9  20        0.08       17.59      7.81 o 
   1   9  20       98.81      102.61     12.67 o 
   3   9  20        6.18        6.78     12.35 o 
 -15   1  21        0.11       -1.65      5.67 o 
 -13   1  21       25.84       19.84      6.19 o 
 -11   1  21      108.48      107.71     10.37 o 
  -9   1  21        0.18        5.09      4.78 o 
  -7   1  21       18.02       12.83      5.57 o 
  -5   1  21      368.54      351.44      9.88 o 
  -3   1  21       64.73       65.28      5.43 o 
  -1   1  21        3.17        1.06      3.47 o 
   1   1  21      203.62      199.01      8.62 o 
   3   1  21      362.76      327.81     11.48 o 
   5   1  21       89.15       89.36      8.19 o 
   7   1  21       40.12       46.76      7.10 o 
   9   1  21        7.28       15.00      5.90 o 
  11   1  21       19.08       25.89      7.01 o 
 -14   2  21        6.65        6.06      5.55 o 
 -12   2  21       31.89       36.01      6.78 o 
 -10   2  21       16.52       27.35      6.17 o 
  -8   2  21       58.29       73.67      8.44 o 
  -6   2  21      283.42      271.96     13.20 o 
  -4   2  21      735.40      756.41     14.57 o 
  -2   2  21     1819.40     1732.61     23.67 o 
   0   2  21       27.70       44.58      5.01 o 
   2   2  21      172.24      190.03      8.60 o 
   4   2  21      503.28      435.66     14.61 o 
   6   2  21      197.49      190.66     11.18 o 
   8   2  21        1.44       14.56      6.71 o 
  10   2  21       13.88       11.14      6.04 o 
 -15   3  21        0.12       -0.91      4.58 o 
 -13   3  21      219.47      228.14     14.65 o 
 -11   3  21       10.55       18.54      5.88 o 
  -9   3  21        6.03        7.94      4.93 o 
  -7   3  21      599.04      540.65     14.51 o 
  -5   3  21      204.32      223.52     10.24 o 
  -3   3  21      247.63      234.50      8.94 o 
  -1   3  21     1668.15     1574.71     24.80 o 
   1   3  21       41.86       55.49      5.17 o 
   3   3  21      534.50      511.45     14.04 o 
   5   3  21       45.99       39.29      9.89 o 
   7   3  21        1.18        5.48      4.91 o 
   9   3  21       10.66       27.77      6.58 o 
  11   3  21       73.50       82.81      8.68 o 
 -14   4  21       13.98       13.24      5.76 o 
 -12   4  21       11.69        9.99      5.74 o 
 -10   4  21        1.41        8.86      5.45 o 
  -8   4  21       58.11       57.93      8.05 o 
  -6   4  21      257.03      254.57     11.30 o 
  -4   4  21      201.51      206.27     10.16 o 
  -2   4  21     1092.17     1111.31     18.51 o 
   0   4  21       31.38       56.80      5.41 o 
   2   4  21       35.51       24.76      4.33 o 
   4   4  21       70.06       75.72      7.60 o 
   6   4  21       10.39       11.58      4.90 o 
   8   4  21       42.69       28.56      6.30 o 
  10   4  21        7.49       13.63      6.10 o 
 -13   5  21        5.41       21.18      8.96 o 
 -11   5  21        5.16        5.05      5.80 o 
  -9   5  21        3.73       15.31      5.52 o 
  -7   5  21      269.60      252.19     11.75 o 
  -5   5  21       43.06       39.91      5.69 o 
  -3   5  21       58.41       63.46      5.56 o 
  -1   5  21      670.82      660.22     17.92 o 
   1   5  21       43.53       46.79      5.20 o 
   3   5  21       19.99       14.51      4.58 o 
   5   5  21       34.74       25.32      5.93 o 
   7   5  21       55.77       61.22      7.50 o 
   9   5  21        0.01       15.23      5.91 o 
 -12   6  21       25.90       24.05      7.87 o 
 -10   6  21        0.22        6.82      6.14 o 
  -8   6  21        5.63        3.92      4.68 o 
  -6   6  21        0.35        6.59      5.01 o 
  -4   6  21       34.51       57.83      7.09 o 
  -2   6  21        0.83        7.07      4.53 o 
   0   6  21        0.44        3.51      4.31 o 
   2   6  21        1.33        9.98      5.19 o 
   4   6  21        1.55        6.26      4.94 o 
   6   6  21       73.01       84.84      9.82 o 
   8   6  21        3.22        5.15      7.55 o 
 -11   7  21       64.31       46.24     12.61 o 
  -9   7  21       27.96       26.31      6.57 o 
  -7   7  21        0.00        5.27      4.92 o 
  -5   7  21       66.98       95.60     11.39 o 
  -3   7  21       14.30       20.26      8.49 o 
  -1   7  21       12.20       16.65      6.38 o 
   1   7  21       44.96       66.53     24.61 o 
   3   7  21      233.55      246.99     14.80 o 
   5   7  21        0.97        2.21      9.87 o 
  -8   8  21       16.84       26.63      5.90 o 
  -6   8  21       77.10       94.84     10.16 o 
  -4   8  21       54.92       43.28     10.48 o 
  -2   8  21        6.16        7.66     13.48 o 
   0   8  21        0.36        1.56      6.59 o 
   2   8  21      291.02      312.36     17.19 o 
   4   8  21        3.64       12.27      7.65 o 
  -3   9  21        0.00       -5.56     13.56 o 
  -1   9  21      173.53      218.93     33.74 o 
 -14   0  22       71.13       82.27     13.37 o 
 -12   0  22       52.86       46.55      9.98 o 
 -10   0  22      404.69      332.55     23.05 o 
  -8   0  22      158.44      178.73     17.62 o 
  -6   0  22      150.17      128.18     14.63 o 
  -4   0  22      125.25       93.46      8.83 o 
  -2   0  22     1086.88     1056.59     31.35 o 
   0   0  22      407.65      395.72     15.02 o 
   2   0  22      294.33      282.74     28.48 o 
   4   0  22      365.67      343.05     45.82 o 
   6   0  22      102.48      110.20     15.04 o 
   8   0  22      106.25      135.04     23.13 o 
  10   0  22      150.06      147.21     26.43 o 
 -15   1  22       20.08       24.70      6.31 o 
 -13   1  22       47.36       55.55      8.76 o 
 -11   1  22      629.49      554.89     30.14 o 
  -9   1  22        1.38        1.08      4.87 o 
  -7   1  22       29.67       35.37      6.40 o 
  -5   1  22       53.84       59.63      6.97 o 
  -3   1  22      458.35      428.23     11.59 o 
  -1   1  22      338.19      335.00     10.30 o 
   1   1  22       34.05       33.16      4.66 o 
   3   1  22      102.25      120.56      8.10 o 
   5   1  22       58.24       66.64      7.59 o 
   7   1  22        6.44       17.19      7.00 o 
   9   1  22        0.76        8.50      6.40 o 
  11   1  22      197.16      249.76     23.39 o 
 -14   2  22        0.77        2.31      5.87 o 
 -12   2  22        5.93       10.08      5.61 o 
 -10   2  22        6.03       -4.54      4.54 o 
  -8   2  22       23.29       37.31      6.50 o 
  -6   2  22      696.53      647.18     15.88 o 
  -4   2  22       25.29       27.78      5.91 o 
  -2   2  22      248.31      247.46     10.56 o 
   0   2  22        7.90       13.49      4.37 o 
   2   2  22        1.54        6.50      3.50 o 
   4   2  22      269.93      242.34     12.40 o 
   6   2  22       48.62       60.51      7.76 o 
   8   2  22       80.28       76.95     10.89 o 
  10   2  22        3.36       11.14      5.93 o 
 -13   3  22       40.02       36.09      7.30 o 
 -11   3  22        2.53       11.73      7.10 o 
  -9   3  22        0.00       -2.08      4.64 o 
  -7   3  22      325.76      335.11     14.56 o 
  -5   3  22      242.05      219.00     10.47 o 
  -3   3  22      522.03      465.86     11.76 o 
  -1   3  22       36.84       38.64      6.34 o 
   1   3  22        2.64        1.39      3.46 o 
   3   3  22        0.82        5.90      4.78 o 
   5   3  22       23.82       24.93      5.95 o 
   7   3  22       48.58       82.31      8.61 o 
   9   3  22        1.42        5.80      5.07 o 
 -14   4  22        3.84       -1.71      6.73 o 
 -12   4  22      160.86      163.51     13.11 o 
 -10   4  22       83.14       71.16      8.91 o 
  -8   4  22      169.52      152.90     12.12 o 
  -6   4  22      104.86      111.56      8.32 o 
  -4   4  22       39.74       38.66      5.52 o 
  -2   4  22      113.74      133.34      8.34 o 
   0   4  22      237.94      213.79      9.26 o 
   2   4  22       38.65       59.76      5.62 o 
   4   4  22       56.69       54.67      7.82 o 
   6   4  22        0.88        8.34      4.94 o 
   8   4  22        2.51       17.99      5.73 o 
 -13   5  22        2.90        2.89      5.39 o 
 -11   5  22      228.79      209.44     14.51 o 
  -9   5  22       78.07       83.06      9.52 o 
  -7   5  22      100.52       88.90      7.79 o 
  -5   5  22       12.86       17.53      4.67 o 
  -3   5  22       15.43       18.53      5.54 o 
  -1   5  22      593.65      585.50     13.42 o 
   1   5  22      314.90      319.19     11.02 o 
   3   5  22      204.61      190.43     10.40 o 
   5   5  22       74.60       78.62      8.42 o 
   7   5  22       90.58      110.24      9.38 o 
 -10   6  22       17.86       39.22      9.61 o 
  -8   6  22      160.14      155.95     17.25 o 
  -6   6  22        5.68        5.38      5.83 o 
  -4   6  22       31.41       55.63      7.45 o 
  -2   6  22        6.67       13.45      7.05 o 
   0   6  22      185.88      189.39     10.41 o 
   2   6  22       66.86       81.01      8.55 o 
   4   6  22      381.46      425.16     16.72 o 
   6   6  22        0.37       -2.44      8.81 o 
  -9   7  22        2.10        2.83      8.61 o 
  -7   7  22       38.03       47.10      9.68 o 
  -5   7  22       89.81      126.90     14.89 o 
  -3   7  22       18.63       16.65      8.64 o 
  -1   7  22        8.51        7.39      8.61 o 
   1   7  22       18.16       33.45      7.59 o 
   3   7  22        7.08        3.06      6.05 o 
   5   7  22       62.99       71.42     10.69 o 
  -6   8  22       34.05       55.61      8.68 o 
  -4   8  22       42.49       43.94     10.48 o 
  -2   8  22      184.02      206.38     18.65 o 
   0   8  22        9.57       19.12      7.09 o 
   2   8  22       86.24      120.78     11.85 o 
 -13   1  23        2.63       -2.38      4.90 o 
 -11   1  23       77.51       79.16      9.39 o 
  -9   1  23        0.59       -4.65      4.65 o 
  -7   1  23       64.20       75.42      8.75 o 
  -5   1  23      209.56      194.72     10.29 o 
  -3   1  23       62.82       67.57      5.85 o 
  -1   1  23       28.38       37.26      4.97 o 
   1   1  23      103.44       96.37      7.26 o 
   3   1  23       70.87       59.97      6.78 o 
   5   1  23      128.16      116.07      9.88 o 
   7   1  23        3.58        7.26      5.54 o 
   9   1  23        2.80        8.15      5.21 o 
 -14   2  23       45.12       65.91      8.31 o 
 -12   2  23        7.80        6.77      5.25 o 
 -10   2  23        9.08       14.77      9.06 o 
  -8   2  23      289.48      284.49     15.36 o 
  -6   2  23     2110.14     1989.68     30.60 o 
  -4   2  23       45.83       32.10      5.28 o 
  -2   2  23      464.24      443.91     11.74 o 
   0   2  23       44.17       52.38      5.50 o 
   2   2  23      351.84      374.31     17.69 o 
   4   2  23       31.42       35.72      6.62 o 
   6   2  23      104.12      106.85      9.37 o 
   8   2  23       46.43       50.53      7.38 o 
 -13   3  23       62.58       49.39      7.82 o 
 -11   3  23       37.43       44.02      7.46 o 
  -9   3  23      119.08      132.64     11.85 o 
  -7   3  23       78.66       66.19      8.66 o 
  -5   3  23      143.45      177.10      9.96 o 
  -3   3  23      153.44      158.73      8.19 o 
  -1   3  23        8.62       15.39      7.00 o 
   1   3  23      441.62      444.34     12.14 o 
   3   3  23       57.13       51.58      7.31 o 
   5   3  23       34.13       50.14      7.41 o 
   7   3  23       24.74       25.87      6.51 o 
   9   3  23       13.86       22.98      5.69 o 
 -12   4  23       65.96       88.27      9.94 o 
 -10   4  23        2.72       19.01      6.44 o 
  -8   4  23      692.48      699.65     21.68 o 
  -6   4  23      406.80      425.09     14.06 o 
  -4   4  23        1.40        0.59      5.02 o 
  -2   4  23       47.05       73.03      6.87 o 
   0   4  23      278.21      270.74     10.41 o 
   2   4  23      129.00      144.28      8.61 o 
   4   4  23       20.60       19.47      5.93 o 
   6   4  23        0.57        2.42      4.92 o 
   8   4  23        8.71       13.77      5.40 o 
 -11   5  23       73.90      107.74     13.16 o 
  -9   5  23       62.24       67.00      8.78 o 
  -7   5  23       67.44       84.07      7.96 o 
  -5   5  23       59.78       93.06      9.74 o 
  -3   5  23       31.88       35.50      6.80 o 
  -1   5  23        1.35        8.04      3.95 o 
   1   5  23       18.60       21.98      4.58 o 
   3   5  23      147.13      129.04      9.09 o 
   5   5  23        2.17        4.91      9.83 o 
   7   5  23       15.06       25.65      6.95 o 
 -10   6  23       65.50       37.98      8.76 o 
  -8   6  23       43.86       37.95      7.78 o 
  -6   6  23       76.64      109.21     11.14 o 
  -4   6  23       60.60       79.66     19.76 o 
  -2   6  23       78.40       90.76      9.81 o 
   0   6  23       94.01       97.72      8.19 o 
   2   6  23       45.69       59.33      9.59 o 
   4   6  23        4.09       13.76      6.58 o 
   6   6  23        0.19       10.91      6.14 o 
  -7   7  23        5.96       20.33      6.33 o 
  -5   7  23       14.98       32.75      9.07 o 
  -3   7  23       36.35       49.43     10.53 o 
  -1   7  23      103.08      109.46     14.78 o 
   1   7  23      273.83      274.10     15.87 o 
   3   7  23       10.19       16.14      6.91 o 
  -4   8  23       12.19       14.16     19.91 o 
  -2   8  23       25.27       57.24     12.52 o 
   0   8  23       32.53       28.85     11.68 o 
 -14   0  24        0.51       24.17     11.48 o 
 -12   0  24      759.19      792.89     33.87 o 
 -10   0  24       95.91       84.25     13.77 o 
  -8   0  24      466.52      463.87     26.26 o 
  -6   0  24        0.13        6.23      8.09 o 
  -4   0  24      398.51      403.32     16.66 o 
  -2   0  24       28.78       20.19      6.56 o 
   0   0  24      164.02      165.44     12.55 o 
   2   0  24       64.33       61.84      9.10 o 
   4   0  24      983.51      946.61     37.73 o 
   6   0  24       19.35       35.47     10.96 o 
   8   0  24       14.02       15.61      7.25 o 
 -13   1  24       73.11       95.73      9.92 o 
 -11   1  24        1.49        5.50     10.27 o 
  -9   1  24       21.81       34.11      7.25 o 
  -7   1  24       63.07       66.18      8.46 o 
  -5   1  24       82.15       77.78      7.23 o 
  -3   1  24       35.16       37.49      5.24 o 
  -1   1  24       88.88       98.33      8.05 o 
   1   1  24       13.80       19.68      4.73 o 
   3   1  24       56.85       56.69      7.84 o 
   5   1  24       85.11       87.17      8.84 o 
   7   1  24        5.75        7.86      9.73 o 
   9   1  24        3.95       18.18      9.42 o 
 -12   2  24       62.90       51.52      7.76 o 
 -10   2  24      163.94      172.76     13.57 o 
  -8   2  24       39.15       66.40      9.11 o 
  -6   2  24      173.29      189.76     10.60 o 
  -4   2  24       15.10       11.83      4.13 o 
  -2   2  24       95.38       89.71      6.71 o 
   0   2  24      142.26      164.55      8.39 o 
   2   2  24       25.88       20.73      5.27 o 
   4   2  24       97.58       98.65      9.00 o 
   6   2  24       54.18       51.46      8.74 o 
   8   2  24       47.41       51.38      7.78 o 
 -13   3  24       10.09       16.98      5.91 o 
 -11   3  24       34.99       41.91      7.74 o 
  -9   3  24        7.87       13.45      6.02 o 
  -7   3  24        4.35       10.85      6.60 o 
  -5   3  24        0.73        5.30      4.39 o 
  -3   3  24      227.68      232.29      9.52 o 
  -1   3  24        2.48        9.27      4.01 o 
   1   3  24        3.82       20.46      4.68 o 
   3   3  24       40.01       19.59      6.28 o 
   5   3  24        7.35       15.60      6.02 o 
   7   3  24       15.35       26.99      5.90 o 
 -12   4  24        0.01        8.69      5.29 o 
 -10   4  24      144.75      149.70     12.89 o 
  -8   4  24       10.81        2.84      5.72 o 
  -6   4  24       19.97       14.51      5.17 o 
  -4   4  24       57.63       60.05      6.80 o 
  -2   4  24      146.52      147.62      9.81 o 
   0   4  24        1.05        2.20      3.96 o 
   2   4  24       41.92       56.83      6.48 o 
   4   4  24        3.24        8.01      6.58 o 
   6   4  24        0.14        7.27      6.38 o 
 -11   5  24       14.19       16.47      5.54 o 
  -9   5  24       64.52       47.92      8.09 o 
  -7   5  24        0.68       11.43      5.51 o 
  -5   5  24      376.90      406.39     14.76 o 
  -3   5  24        8.80       19.35      7.53 o 
  -1   5  24      344.75      315.58     11.35 o 
   1   5  24       35.83       45.41      5.81 o 
   3   5  24      380.42      360.76     30.92 o 
   5   5  24        7.91       -0.53      7.40 o 
  -8   6  24        0.08        3.68      9.91 o 
  -6   6  24      167.44      188.29     14.14 o 
  -4   6  24       16.49       18.72      8.93 o 
  -2   6  24       28.42       26.83      7.71 o 
   0   6  24       18.91       22.01      5.97 o 
   2   6  24        3.67        9.31      6.16 o 
   4   6  24       59.01       83.33     10.04 o 
  -7   7  24       29.95       36.75     10.63 o 
  -5   7  24        0.33       20.52     15.30 o 
  -3   7  24      102.74      126.17     15.33 o 
  -1   7  24       81.70       84.54     13.35 o 
   1   7  24       27.38       40.22      8.16 o 
 -13   1  25        1.43       10.46      6.45 o 
 -11   1  25        1.55        1.19      5.52 o 
  -9   1  25       52.93       60.97      8.93 o 
  -7   1  25        1.26        1.10      5.68 o 
  -5   1  25      167.15      158.18      9.96 o 
  -3   1  25      148.41      157.26      8.46 o 
  -1   1  25       78.55       88.17      7.23 o 
   1   1  25        5.94       12.95      6.91 o 
   3   1  25      166.66      145.21     10.77 o 
   5   1  25        9.02       11.88      5.18 o 
   7   1  25       23.06       50.09      7.25 o 
 -12   2  25        1.01       11.51      5.11 o 
 -10   2  25      117.09      116.33     15.94 o 
  -8   2  25      129.81      143.46     12.19 o 
  -6   2  25       26.74       34.04      7.93 o 
  -4   2  25      189.79      184.68     10.63 o 
  -2   2  25       72.29      101.79      7.88 o 
   0   2  25      177.29      182.48      9.26 o 
   2   2  25       30.40       41.33      6.28 o 
   4   2  25      180.10      174.68     11.85 o 
   6   2  25        0.03        1.55      5.17 o 
 -11   3  25       17.26       21.19      5.94 o 
  -9   3  25       80.86       84.30     10.37 o 
  -7   3  25      218.11      226.54     14.83 o 
  -5   3  25       33.19       29.47      5.91 o 
  -3   3  25      110.58      148.10      9.17 o 
  -1   3  25      283.52      294.64     11.11 o 
   1   3  25      499.39      490.64     13.65 o 
   3   3  25       17.83       23.09      6.76 o 
   5   3  25       13.70        9.52     11.14 o 
   7   3  25      105.75      108.92      9.36 o 
 -10   4  25        2.80        2.27      6.50 o 
  -8   4  25       23.99       23.45      6.96 o 
  -6   4  25      117.50      152.80     10.20 o 
  -4   4  25        0.06       -2.33      5.09 o 
  -2   4  25       40.33       34.20      6.60 o 
   0   4  25      115.87      139.33      8.46 o 
   2   4  25      177.52      234.14     12.06 o 
   4   4  25        0.82        1.68      5.01 o 
   6   4  25       27.63       27.72      5.87 o 
  -9   5  25      162.10      170.70     13.57 o 
  -7   5  25      242.89      277.23     13.32 o 
  -5   5  25       15.50       23.23      5.92 o 
  -3   5  25        1.50        1.94      6.39 o 
  -1   5  25        7.84       10.30      4.87 o 
   1   5  25       24.96       34.29      5.97 o 
   3   5  25        0.28       12.55      6.22 o 
   5   5  25        0.10        4.18      6.35 o 
  -8   6  25       26.93       46.52     11.21 o 
  -6   6  25       23.53       37.11      8.02 o 
  -4   6  25       12.05       13.58      8.72 o 
  -2   6  25       13.32       28.40     10.00 o 
   0   6  25        0.10       -1.28      5.88 o 
   2   6  25       19.84       37.34      7.09 o 
  -3   7  25      135.32      135.55     25.48 o 
  -1   7  25       12.65       12.17     15.48 o 
 -12   0  26       27.74      251.27     33.04 o 
 -10   0  26      138.80      124.60     16.97 o 
  -8   0  26      243.83      249.26     23.03 o 
  -6   0  26      136.66      176.18     19.40 o 
  -4   0  26       29.58       34.61      7.83 o 
  -2   0  26       15.12       16.54      7.10 o 
   0   0  26      140.88      138.20     12.04 o 
   2   0  26       48.48       53.35      9.16 o 
   4   0  26        0.57       18.67      8.27 o 
   6   0  26      211.99      228.27     23.56 o 
 -11   1  26       37.48       46.13     10.64 o 
  -9   1  26        5.12        7.90      5.85 o 
  -7   1  26       29.06       11.79      8.13 o 
  -5   1  26        4.00        3.52      4.87 o 
  -3   1  26       21.40       29.95      5.39 o 
  -1   1  26       98.34      112.02      7.63 o 
   1   1  26       15.76       18.51      5.44 o 
   3   1  26       69.31      145.17     10.63 o 
   5   1  26      176.98      219.21     13.01 o 
   7   1  26       66.45       68.22     13.90 o 
 -10   2  26       64.19       73.57      9.39 o 
  -8   2  26       48.37       28.32      7.30 o 
  -6   2  26        0.25        1.70      5.91 o 
  -4   2  26       66.01       55.65      7.19 o 
  -2   2  26       73.20       89.90     10.76 o 
   0   2  26       10.71       16.57      5.06 o 
   2   2  26        0.10        2.71      5.26 o 
   4   2  26        8.85        1.34      8.75 o 
   6   2  26       13.76       11.74      5.25 o 
 -11   3  26        8.69       14.72      7.88 o 
  -9   3  26       26.20       26.27      7.48 o 
  -7   3  26       53.49       51.21      8.55 o 
  -5   3  26       28.48       21.42      7.11 o 
  -3   3  26       30.08       42.12      7.41 o 
  -1   3  26       27.19       24.53      5.10 o 
   1   3  26       77.50       76.77      7.42 o 
   3   3  26        0.00        0.24      5.34 o 
   5   3  26       35.92       50.65      7.51 o 
 -10   4  26        5.57        7.80      5.76 o 
  -8   4  26      121.17      106.09     12.40 o 
  -6   4  26       47.26       48.60      6.90 o 
  -4   4  26        0.87       -0.94      5.40 o 
  -2   4  26       91.96      105.91      7.52 o 
   0   4  26       51.63       53.00      6.08 o 
   2   4  26       76.90      101.95      9.55 o 
   4   4  26       13.75       23.14      5.88 o 
  -7   5  26       71.51       92.17     10.15 o 
  -5   5  26       23.59       33.37     10.01 o 
  -3   5  26        1.20       10.44      6.05 o 
  -1   5  26       22.56       35.98      6.58 o 
   1   5  26      552.96      536.97     15.03 o 
   3   5  26       94.13      112.60     21.54 o 
  -6   6  26        2.45       -0.17     13.39 o 
  -4   6  26        1.87        5.92      8.23 o 
  -2   6  26       11.07       37.38     12.09 o 
   0   6  26        2.71       13.94      6.31 o 
 -11   1  27        7.23       10.09      5.91 o 
  -9   1  27       52.11       53.38      8.78 o 
  -7   1  27       14.53        9.67      6.12 o 
  -5   1  27       41.53       57.42      8.86 o 
  -3   1  27       77.58       63.91      6.63 o 
  -1   1  27      116.24      107.92     11.27 o 
   1   1  27        5.56       18.58      5.46 o 
   3   1  27        0.01        3.33      5.98 o 
   5   1  27        4.22       22.56      5.87 o 
 -10   2  27       24.64       25.48      8.48 o 
  -8   2  27       59.02       65.34      9.36 o 
  -6   2  27       51.03       66.85      9.67 o 
  -4   2  27      293.56      287.21     16.78 o 
  -2   2  27        3.19       16.06      5.83 o 
   0   2  27       17.05       24.12      5.62 o 
   2   2  27       73.17       93.87      8.14 o 
   4   2  27       12.29       11.47      7.66 o 
  -9   3  27       77.84       91.41     10.26 o 
  -7   3  27       53.49       74.41     10.17 o 
  -5   3  27      160.69      159.12     10.83 o 
  -3   3  27       59.66       84.15      9.59 o 
  -1   3  27        3.45       17.02      6.30 o 
   1   3  27       71.48      104.85      8.41 o 
   3   3  27      175.53      212.62     12.93 o 
  -8   4  27      185.47      221.66     16.62 o 
  -6   4  27       71.70       80.92      8.36 o 
  -4   4  27       74.64       72.89      9.06 o 
  -2   4  27       89.19       91.57      8.02 o 
   0   4  27        0.27       15.26      4.90 o 
   2   4  27       58.46       48.21      7.93 o 
  -5   5  27        0.06       -2.33      5.88 o 
  -3   5  27        1.43        1.38      6.32 o 
  -1   5  27        9.87       16.06      4.79 o 
   1   5  27       10.69       19.43      6.12 o 
  -8   0  28       26.54       20.91      9.52 o 
  -6   0  28      312.37      291.94     27.04 o 
  -4   0  28       39.48       25.30     10.82 o 
  -2   0  28        3.53       13.83     11.58 o 
   0   0  28       42.77       55.39      9.02 o 
   2   0  28      271.27      279.42     25.46 o 
   4   0  28      155.94      196.49     29.74 o 
  -9   1  28       49.79       46.58      7.62 o 
  -7   1  28        0.25        3.90      5.70 o 
  -5   1  28      158.63      190.55     14.85 o 
  -3   1  28       48.62       61.42      7.40 o 
  -1   1  28        8.51       21.81      6.05 o 
   1   1  28      160.19      176.45     10.04 o 
   3   1  28       11.18       13.39      6.93 o 
  -8   2  28       14.95       27.83      7.41 o 
  -6   2  28        6.90       10.62      6.31 o 
  -4   2  28        9.06       23.49      7.09 o 
  -2   2  28       30.90       47.01      6.64 o 
   0   2  28       16.98       37.26      6.08 o 
   2   2  28       57.30       88.32     10.00 o 
  -7   3  28       57.88       63.39      8.53 o 
  -5   3  28        0.60       10.16      6.69 o 
  -3   3  28       14.38       21.51      7.97 o 
  -1   3  28       17.02       31.16      5.70 o 
   1   3  28        6.31       17.23      5.39 o 
  -6   4  28        2.68       14.20      8.01 o 
  -4   4  28        0.45        4.20      5.95 o 
  -2   4  28       11.16       25.27      6.87 o 
   0   4  28       17.34       32.32      5.83 o 
  -7   1  29       37.22       23.27      7.18 o 
  -5   1  29        0.01        9.31      6.30 o 
  -3   1  29       81.81       90.38      9.59 o 
  -1   1  29       20.02       30.08      5.39 o 
   1   1  29        4.13       17.68      6.27 o 
  -6   2  29       50.92       54.03      9.19 o 
  -4   2  29        2.31        8.48      5.66 o 
  -2   2  29       53.03       72.32     10.04 o 
   0   2  29        2.45       17.29      6.48 o 
  -5   3  29      179.37      236.54     19.08 o 
  -3   3  29        1.04       20.57      7.50 o 
  -1   3  29       68.73      111.27     20.80 o 
  -4   0  30       47.76       51.12     17.04 o 
  -2   0  30       69.91       92.51     18.43 o 
                                                 
