# Supplementary material for: 2,3-Diphenyl-2,3-di­hydro-4H-1,3-benzo­thia­zin-4-one
Source: Acta Crystallogr Sect E Struct Rep Online. 2014 Mar 22;70(Pt 4):o465. doi: 10.1107/S1600536814005881 (PMC3998534; doi:10.1107/S1600536814005881)
Supplement: Supplementary file 3 [file e-70-0o465-Isup3.mol]

  ACD/Labs01171411163D

 23 26  0  0  0  0  0  0  0  0  1 V2000
   16.9641  -17.5202    0.0000 N   0  0  0  0  0  0  0  0  0  0  0  0
   16.9641  -21.1844    0.0000 C   0  0  0  0  0  0  0  0  0  0  0  0
   13.7905  -15.6880    0.0000 C   0  0  0  0  0  0  0  0  0  0  0  0
   13.7905  -23.0165    0.0000 S   0  0  0  0  0  0  0  0  0  0  0  0
   10.6173  -17.5202    0.0000 C   0  0  0  0  0  0  0  0  0  0  0  0
   10.6173  -21.1844    0.0000 C   0  0  0  0  0  0  0  0  0  0  0  0
   13.7907  -12.0238    0.0000 O   0  0  0  0  0  0  0  0  0  0  0  0
    7.4441  -15.6883    0.0000 C   0  0  0  0  0  0  0  0  0  0  0  0
    4.2709  -17.5206    0.0000 C   0  0  0  0  0  0  0  0  0  0  0  0
    7.4443  -23.0165    0.0000 C   0  0  0  0  0  0  0  0  0  0  0  0
    4.2711  -21.1845    0.0000 C   0  0  0  0  0  0  0  0  0  0  0  0
   20.1374  -15.6880    0.0000 C   0  0  0  0  0  0  0  0  0  0  0  0
   20.1374  -12.0237    0.0000 C   0  0  0  0  0  0  0  0  0  0  0  0
   23.3110  -17.5201    0.0000 C   0  0  0  0  0  0  0  0  0  0  0  0
   23.3110  -10.1916    0.0000 C   0  0  0  0  0  0  0  0  0  0  0  0
   26.4842  -15.6880    0.0000 C   0  0  0  0  0  0  0  0  0  0  0  0
   26.4842  -12.0237    0.0000 C   0  0  0  0  0  0  0  0  0  0  0  0
   20.1374  -23.0166    0.0000 C   0  0  0  0  0  0  0  0  0  0  0  0
   23.3108  -21.1846    0.0000 C   0  0  0  0  0  0  0  0  0  0  0  0
   20.1374  -26.6811    0.0000 C   0  0  0  0  0  0  0  0  0  0  0  0
   26.4842  -23.0170    0.0000 C   0  0  0  0  0  0  0  0  0  0  0  0
   23.3106  -28.5132    0.0000 C   0  0  0  0  0  0  0  0  0  0  0  0
   26.4840  -26.6812    0.0000 C   0  0  0  0  0  0  0  0  0  0  0  0
  2  1  1  0  0  0  0
  3  1  1  0  0  0  0
  4  2  1  0  0  0  0
  5  3  1  0  0  0  0
  6  4  1  0  0  0  0
  3  7  2  0  0  0  0
  8  5  1  0  0  0  0
  6  5  2  0  0  0  0
  9  8  2  0  0  0  0
 10  6  1  0  0  0  0
 11  9  1  0  0  0  0
 11 10  2  0  0  0  0
 13 12  1  0  0  0  0
 14 12  2  0  0  0  0
 15 13  2  0  0  0  0
 16 14  1  0  0  0  0
 17 15  1  0  0  0  0
 17 16  2  0  0  0  0
  1 12  1  0  0  0  0
 19 18  1  0  0  0  0
 20 18  2  0  0  0  0
 21 19  2  0  0  0  0
 22 20  1  0  0  0  0
 23 21  1  0  0  0  0
 23 22  2  0  0  0  0
  2 18  1  0  0  0  0
M  END
